# Supplementary material for: Compound loss of muscleblind-like function in myotonic dystrophy
Source: EMBO Mol Med. 2013 Oct 8;5(12):1887–900. doi: 10.1002/emmm.201303275 (PMC3914532; doi:10.1002/emmm.201303275)
Supplement: Supplementary file 3 [file emmm0005-1887-sd3.xlsx]

## Sheet: CLIP peaks
chrom	chromStart	chromEnd	name	peak height	strand	gene_id	gene_symbol	rmsk_type	rmsk_fraction	region
chr2	174172043	174172044	32380[gene=NM_022000][PH=134][PH0=2.65][P=2.2e-14]	134	+	14683	Gnas				3'UTR
chr7	16502643	16502645	1806[gene=NM_009156][PH=103][PH0=6.15][P=2.8e-14]	103	-	20364	Sepw1				3'UTR
chr7	3299155	3299156	205[gene=NM_001093764][PH=100][PH0=2.24][P=1.3e-14]	100	+	50918	Myadm				3'UTR
chr2	76542045	76542055	14271[gene=NM_011652][PH=93][PH0=0.28][P=4.6e-13]	93	-	22138	Ttn				3'UTR
chr11	22873187	22873199	3288[gene=NM_011663][PH=89][PH0=0.53][P=6.0e-14]	89	+	22183	Zrsr1	Simple_repeat	1		5'UTR
chr17	3379829	3379837	93[gene=NM_001122998][PH=89][PH0=0.03][P=1.0e-100]	89	+	24001	Tiam2	Simple_repeat	1		intron
chr7	87863041	87863048	12828[gene=NM_016721][PH=88][PH0=0.03][P=3.3e-14]	88	-	29875	Iqgap1	Simple_repeat	1		intron
chr19	5797829	5797830	1108[gene=NR_002847][PH=81][PH0=4.44][P=1.0e-100]	81	-						downstream_10k
chr11	29642600	29642601	4578[gene=NM_194052][PH=80][PH0=2.72][P=1.7e-14]	80	+	68585	Rtn4				3'UTR
chr18	71583007	71583019	12480[gene=NM_007831][PH=64][PH0=0.00][P=1.0e-100]	64	-	13176	Dcc	Simple_repeat	1		intron
chr19	5798461	5798462	1263[gene=NR_002847][PH=63][PH0=4.44][P=1.0e-100]	63	-						5'UTR
chr10	81028742	81028744	14478[gene=NM_010347][PH=62][PH0=2.68][P=1.0e-100]	62	+	14797	Aes				3'UTR
chr7	3298125	3298127	124[gene=NM_001093764][PH=57][PH0=2.24][P=1.3e-14]	57	+	50918	Myadm	Simple_repeat	1		3'UTR
chr7	133589555	133589557	21120[gene=NM_007504][PH=56][PH0=3.25][P=1.5e-14]	56	-	11937	Atp2a1				3'UTR
chr2	76687286	76687289	15536[gene=NM_011652][PH=55][PH0=0.28][P=4.6e-13]	55	-	22138	Ttn				intron
chr12	104318197	104318213	16458[gene=NM_001081017][PH=54][PH0=0.00][P=1.0e-100]	54	+	217843	9030205A07Rik	Simple_repeat	1		intron
chr15	99225090	99225103	16725[gene=NM_001171034][PH=54][PH0=0.13][P=1.0e-100]	54	+	110213	Tegt	Simple_repeat	1		intron
chr6	56190553	56190561	8869[gene=NM_001025568][PH=53][PH0=0.00][P=1.0e-100]	53	-	18575	Pde1c	LINE	1		intron
chr5	53567541	53567560	8989[gene=NM_172710][PH=53][PH0=0.04][P=1.0e-100]	53	-	231238	2310045A20Rik	Simple_repeat	1		intron
chr1	166367714	166367715	28608[gene=NM_009721][PH=53][PH0=2.34][P=1.0e-100]	53	-	11931	Atp1b1				3'UTR
chr16	96450478	96450479	17913[gene=NM_015825][PH=53][PH0=3.34][P=5.9e-15]	53	+	50795	Sh3bgr				3'UTR
chr3	141965310	141965318	23152[gene=NM_001190852][PH=53][PH0=0.13][P=1.0e-100]	53	-	56376	Pdlim5				intron
chr14	35374514	35374525	5926[gene=NM_001039071][PH=50][PH0=0.89][P=2.2e-14]	50	-	24131	Ldb3				3'UTR
chr3	153870281	153870299	26459[gene=NM_001081263][PH=48][PH0=0.01][P=1.0e-100]	48	+	242259	Slc44a5	Simple_repeat	1		intron
chr7	133589480	133589483	21077[gene=NM_007504][PH=48][PH0=3.25][P=1.5e-14]	48	-	11937	Atp2a1				3'UTR
chr12	85772466	85772477	13318[gene=NM_134042][PH=47][PH0=0.81][P=1.5e-14]	47	-	104776	Aldh6a1				3'UTR
chr18	78021509	78021510	14202[gene=NM_007505][PH=47][PH0=1.63][P=1.0e-100]	47	+	11946	Atp5a1				3'UTR
chr2	6997245	6997247	981[gene=NM_001110229][PH=46][PH0=0.13][P=1.0e-100]	46	-	14007	Cugbp2	RNA	1		intron
chr5	114323341	114323356	19319[gene=NM_011779][PH=46][PH0=0.01][P=1.5e-14]	46	-	23790	Coro1c	Simple_repeat	1		intron
chr2	127124224	127124228	23362[gene=NM_139308][PH=46][PH0=0.48][P=1.0e-100]	46	+	99138	Stard7				3'UTR
chr3	94375946	94375961	14413[gene=NM_029721][PH=45][PH0=0.07][P=2.8e-14]	45	-	76742	Snx27	Simple_repeat	1		intron
chr7	133938824	133938833	21654[gene=NM_001177307][PH=45][PH0=2.26][P=1.0e-100]	45	-	11674	Aldoa				3'UTR
chr7	71054066	71054089	9917[gene=NM_021366][PH=44][PH0=0.06][P=2.9e-14]	44	-	50794	Klf13	Simple_repeat	1		intron
chr3	60433528	60433531	9773[gene=NM_001253713][PH=44][PH0=1.87][P=1.0e-100]	44	+	56758	Mbnl1				3'UTR
chr1	135807471	135807475	22705[gene=NM_054077][PH=43][PH0=1.64][P=1.6e-14]	43	-	116847	Prelp				3'UTR
chr13	23832085	23832086	3623[gene=NM_015786][PH=43][PH0=1.41][P=1.0e-100]	43	+	50708	Hist1h1c				3'UTR
chr2	121978776	121978777	22440[gene=NM_009735][PH=43][PH0=2.60][P=1.0e-100]	43	+	12010	B2m				3'UTR
chr9	59526711	59526715	10134[gene=NM_001253883][PH=43][PH0=2.12][P=1.0e-100]	43	+	18746	Pkm2				3'UTR
chr9	59526895	59526897	10180[gene=NM_001253883][PH=43][PH0=2.12][P=1.0e-100]	43	+	18746	Pkm2				3'UTR
chr13	55797213	55797229	9375[gene=NM_181278][PH=42][PH0=0.29][P=1.0e-100]	42	+	78521	B230219D22Rik	Simple_repeat	1		intron
chr5	24910751	24910766	4432[gene=NM_001081383][PH=42][PH0=0.02][P=7.5e-14]	42	-	231051	Mll3	Simple_repeat	1		intron
chr11	29642310	29642314	4507[gene=NM_194052][PH=42][PH0=2.72][P=1.7e-14]	42	+	68585	Rtn4				3'UTR
chr16	96450373	96450375	17861[gene=NM_015825][PH=42][PH0=3.34][P=5.9e-15]	42	+	50795	Sh3bgr				3'UTR
chr3	7442600	7442602	836[gene=NM_008862][PH=42][PH0=1.39][P=1.0e-100]	42	+	18767	Pkia				3'UTR
chr7	130472466	130472482	20486[gene=NM_001122640][PH=41][PH0=0.01][P=1.6e-14]	41	-	70497	Arhgap17	Simple_repeat	1		intron
chr11	21221874	21221875	3363[gene=NM_139297][PH=41][PH0=1.11][P=1.0e-100]	41	-	216558	Ugp2				3'UTR
chr12	86683734	86683742	13597[gene=NM_026775][PH=41][PH0=0.51][P=1.0e-100]	41	-	68581	Tmed10				3'UTR
chr13	32793652	32793659	4905[gene=NM_001166030][PH=41][PH0=0.54][P=2.5e-14]	41	-						deep_intergenic
chr13	59857884	59857885	10765[gene=NM_026921][PH=41][PH0=1.77][P=1.0e-100]	41	-	69046	Isca1				3'UTR
chr17	87397105	87397111	17993[gene=NM_145491][PH=41][PH0=1.93][P=1.0e-100]	41	+	104215	Rhoq				3'UTR
chr2	151387407	151387408	27623[gene=NM_008019][PH=41][PH0=1.81][P=1.0e-100]	41	+	14225	Fkbp1a				3'UTR
chr3	116446253	116446254	18866[gene=NM_001081326][PH=41][PH0=0.47][P=8.6e-14]	41	-	77559	Agl				3'UTR
chr10	23531492	23531509	3418[gene=NM_183116][PH=40][PH0=0.04][P=1.0e-100]	40	+	76306	1110021L09Rik	Simple_repeat	1		intron
chr11	109528964	109528966	24730[gene=NM_021880][PH=40][PH0=1.35][P=1.0e-100]	40	+	19084	Prkar1a				3'UTR
chr11	94887772	94887776	19174[gene=NM_133667][PH=40][PH0=1.47][P=1.0e-100]	40	-	18604	Pdk2				3'UTR
chr10	42254747	42254748	6960[gene=NM_017472][PH=39][PH0=2.10][P=1.0e-100]	39	+	54198	Snx3				3'UTR
chr16	84955012	84955014	13710[gene=NM_001198823][PH=39][PH0=0.88][P=4.5e-14]	39	-	11820	App				3'UTR
chr7	31836784	31836786	5041[gene=NM_019503][PH=39][PH0=4.34][P=1.0e-100]	39	-	56188	Fxyd1				5'UTR||3'UTR
chr16	44160420	44160429	9633[gene=NM_028108][PH=38][PH0=0.70][P=1.0e-100]	38	+	72117	Nat13				3'UTR
chr3	7442375	7442383	803[gene=NM_008862][PH=38][PH0=1.39][P=1.0e-100]	38	+	18767	Pkia				3'UTR
chr10	18171164	18171183	2402[gene=NM_173390][PH=37][PH0=0.02][P=1.0e-100]	37	+	215819	Nhsl1	Simple_repeat	0.894737		intron
chr12	81654439	81654456	12589[gene=NM_001081421][PH=37][PH0=0.01][P=1.8e-14]	37	+	108760	Galntl1	Simple_repeat	1		intron
chr19	5797465	5797466	971[gene=NR_002847][PH=37][PH0=4.44][P=1.0e-100]	37	-						downstream_10k
chr2	156216726	156216732	30452[gene=NR_024329][PH=37][PH0=1.41][P=2.2e-14]	37	-						deep_intergenic
chr11	21457270	21457280	3461[gene=NM_008618][PH=36][PH0=1.24][P=1.8e-14]	36	-	17449	Mdh1				3'UTR
chr14	35341321	35341322	5768[gene=NM_001039071][PH=36][PH0=0.89][P=2.2e-14]	36	-	24131	Ldb3				3'UTR
chr14	35374806	35374812	6001[gene=NM_001039071][PH=36][PH0=0.89][P=2.2e-14]	36	-	24131	Ldb3				3'UTR
chr19	5797512	5797517	994[gene=NR_002847][PH=36][PH0=4.44][P=1.0e-100]	36	-						downstream_10k
chr9	72595507	72595512	13822[gene=NM_010890][PH=36][PH0=0.88][P=1.0e-100]	36	+	17999	Nedd4				3'UTR
chr3	36348194	36348195	4950[gene=NM_009673][PH=35][PH0=1.12][P=1.0e-100]	35	-	11747	Anxa5				3'UTR
chr5	32794608	32794615	5401[gene=NM_172707][PH=35][PH0=1.54][P=3.6e-14]	35	+	19046	Ppp1cb				3'UTR
chr8	71430031	71430032	10485[gene=NM_008509][PH=35][PH0=0.72][P=1.0e-100]	35	+	16956	Lpl				3'UTR
chrX	54046204	54046209	7007[gene=NM_010211][PH=35][PH0=2.09][P=1.0e-100]	35	+	14199	Fhl1				3'UTR
chr15	86295904	86295925	14089[gene=NM_145476][PH=34][PH0=0.02][P=1.0e-100]	34	+	223754	Tbc1d22a	Simple_repeat	0.904762		intron
chr15	80087912	80087916	12547[gene=NM_009716][PH=34][PH0=0.83][P=1.5e-14]	34	+	11911	Atf4				3'UTR
chr18	33596898	33596901	5119[gene=NM_001109988][PH=34][PH0=2.18][P=1.0e-100]	34	-	27528	D0H4S114				5'UTR||3'UTR
chr19	5797638	5797641	1045[gene=NR_002847][PH=34][PH0=4.44][P=1.0e-100]	34	-						downstream_10k
chr8	47004506	47004516	7114[gene=NM_016798][PH=34][PH0=2.57][P=1.0e-100]	34	+	53318	Pdlim3				3'UTR
chr10	94959631	94959648	17042[gene=NM_026065][PH=33][PH0=0.04][P=1.0e-100]	33	-	67270	D10Ertd322e	Simple_repeat	1		intron
chr1	75212066	75212068	12946[gene=NM_009447][PH=33][PH0=1.37][P=1.0e-100]	33	-	22145	Tuba4a				3'UTR
chr19	5801419	5801423	1716[gene=NR_002847][PH=33][PH0=4.44][P=1.0e-100]	33	-						5'UTR
chr2	76542301	76542304	14324[gene=NM_011652][PH=33][PH0=0.28][P=4.6e-13]	33	-	22138	Ttn				3'UTR
chr4	94716569	94716577	15062[gene=NM_010591][PH=33][PH0=0.39][P=1.4e-14]	33	-	16476	Jun				3'UTR
chr6	17290118	17290126	2761[gene=NM_007616][PH=33][PH0=2.20][P=1.0e-100]	33	+	12389	Cav1				3'UTR
chr13	83806057	83806059	13731[gene=NM_001170537][PH=32][PH0=1.54][P=2.9e-14]	32	+						downstream_10k
chr14	19038306	19038310	2200[gene=NM_011584][PH=32][PH0=0.65][P=4.2e-14]	32	-	353187	Nr1d2				3'UTR
chr4	104705017	104705025	16693[gene=NM_178143][PH=32][PH0=0.55][P=1.0e-100]	32	-						downstream_10k
chr7	88249942	88249944	13117[gene=NM_054085][PH=32][PH0=0.65][P=5.7e-14]	32	+	116904	Alpk3				3'UTR
chr9	58499991	58499993	9873[gene=NM_009145][PH=32][PH0=1.26][P=1.0e-100]	32	+	20320	Nptn				3'UTR
chr10	76171718	76171721	13214[gene=NM_009933][PH=31][PH0=0.65][P=1.0e-100]	31	-	12833	Col6a1				3'UTR
chr11	50108806	50108817	8605[gene=NM_001110499][PH=31][PH0=0.57][P=1.9e-14]	31	-	12330	Canx				3'UTR
chr1	173059793	173059794	30257[gene=NM_025321][PH=31][PH0=1.53][P=1.0e-100]	31	-	66052	Sdhc				3'UTR
chr2	119412324	119412327	21108[gene=NM_019769][PH=31][PH0=1.57][P=1.0e-100]	31	+	56398	1500003O03Rik				3'UTR
chr2	51992387	51992391	9255[gene=NM_010889][PH=31][PH0=0.25][P=1.0e-100]	31	-	17996	Neb				3'UTR
chr5	20264893	20264894	2564[gene=NM_172992][PH=31][PH0=0.98][P=1.0e-100]	31	-	68770	Phtf2				3'UTR
chr6	117124235	117124244	20278[gene=NM_001012477][PH=31][PH0=0.35][P=1.0e-100]	31	+	20315	Cxcl12				3'UTR
chrX	70740512	70740513	9274[gene=NM_007542][PH=31][PH0=1.94][P=1.1e-14]	31	+	12111	Bgn				3'UTR
chr2	30956253	30956258	5390[gene=NM_001038700][PH=30][PH0=0.02][P=1.0e-100]	30	-	14269	Fnbp1	Simple_repeat	1		intron
chr10	7350078	7350087	831[gene=NM_008786][PH=30][PH0=1.33][P=3.4e-14]	30	-	18537	Pcmt1				3'UTR
chr11	50013709	50013711	8433[gene=NM_011018][PH=30][PH0=1.61][P=1.0e-100]	30	-	18412	Sqstm1				3'UTR
chr14	66600315	66600326	11220[gene=NM_013492][PH=30][PH0=0.66][P=1.0e-100]	30	+	12759	Clu				3'UTR
chr2	104268919	104268920	20945[gene=NM_001145824][PH=30][PH0=1.79][P=6.7e-14]	30	-						downstream_10k
chr3	57646066	57646069	8431[gene=NM_019410][PH=30][PH0=1.09][P=2.7e-14]	30	-	18645	Pfn2				3'UTR
chr8	86520063	86520074	13427[gene=NM_008854][PH=30][PH0=0.81][P=1.0e-100]	30	+	18747	Prkaca				3'UTR
chr11	94808768	94808769	20555[gene=NM_007742][PH=29][PH0=1.94][P=2.1e-14]	29	+	12842	Col1a1				CDS
chr15	74789720	74789725	11311[gene=NM_001164037][PH=29][PH0=0.59][P=1.9e-14]	29	+	17069	Ly6e				3'UTR
chr9	123699908	123699911	22173[gene=NM_001110253][PH=29][PH0=0.25][P=3.5e-14]	29	-	17281	Fyco1				3'UTR
chr9	54451257	54451271	8864[gene=NM_029573][PH=29][PH0=0.80][P=1.0e-100]	29	+	67834	Idh3a				3'UTR
chr16	44142784	44142806	9535[gene=NM_028108][PH=28][PH0=0.70][P=1.0e-100]	28	+	72117	Nat13	Simple_repeat	0.909091		intron
chr11	98913861	98913865	22160[gene=NM_010517][PH=28][PH0=0.87][P=1.0e-100]	28	+	16010	Igfbp4				3'UTR
chr12	3247915	3247923	40[gene=NM_016676][PH=28][PH0=1.52][P=1.0e-100]	28	-	19325	Rab10				3'UTR
chr16	31254007	31254008	5276[gene=NM_025800][PH=28][PH0=0.71][P=1.0e-100]	28	-	66849	Ppp1r2				3'UTR
chr18	44496822	44496823	7810[gene=NM_001033621][PH=28][PH0=1.23][P=2.0e-14]	28	+	58916	Myot				CDS
chr18	78021427	78021433	14163[gene=NM_007505][PH=28][PH0=1.63][P=1.0e-100]	28	+	11946	Atp5a1				3'UTR
chr2	72240653	72240660	13100[gene=NM_023057][PH=28][PH0=0.02][P=1.0e-100]	28	+	65964	B230120H23Rik				3'UTR
chr3	138218946	138218954	23821[gene=NM_007917][PH=28][PH0=0.62][P=1.0e-100]	28	+	13684	Eif4e				3'UTR
chr5	20264799	20264801	2529[gene=NM_172992][PH=28][PH0=0.98][P=1.0e-100]	28	-	68770	Phtf2				3'UTR
chr7	148645896	148645907	24796[gene=NM_001163689][PH=28][PH0=0.66][P=1.0e-100]	28	+	66853	Pnpla2				3'UTR
chr7	16502724	16502725	1853[gene=NM_009156][PH=28][PH0=6.15][P=5.1e-08]	28	-	20364	Sepw1				3'UTR
chr7	20006882	20006888	2811[gene=NM_007710][PH=28][PH0=2.85][P=1.3e-14]	28	+	12715	Ckm				3'UTR
chr8	94192121	94192127	15167[gene=NM_011936][PH=28][PH0=0.52][P=1.6e-14]	28	+	26383	Fto				3'UTR
chr9	120869190	120869199	23238[gene=NM_007614][PH=28][PH0=0.87][P=1.6e-14]	28	+	12387	Ctnnb1				3'UTR
chrX	20259776	20259778	2922[gene=NM_009457][PH=28][PH0=0.21][P=1.0e-100]	28	+	22201	Uba1				3'UTR
chrX	71549665	71549666	9587[gene=NM_018794][PH=28][PH0=0.50][P=9.8e-15]	28	+	54411	Atp6ap1				3'UTR
chr16	44144781	44144800	9554[gene=NM_028108][PH=27][PH0=0.70][P=1.0e-100]	27	+	72117	Nat13	Simple_repeat	1		intron
chr4	131605430	131605448	21937[gene=NM_001128607][PH=27][PH0=0.15][P=2.3e-14]	27	-	269587	Epb4.1	Simple_repeat	1		intron
chr5	122344549	122344565	21061[gene=NM_007804][PH=27][PH0=0.00][P=1.0e-100]	27	-	13048	Cux2	Simple_repeat	1		intron
chr11	29642873	29642875	4690[gene=NM_194052][PH=27][PH0=2.72][P=1.7e-14]	27	+	68585	Rtn4				3'UTR
chr11	50014202	50014203	8491[gene=NM_011018][PH=27][PH0=1.61][P=1.0e-100]	27	-	18412	Sqstm1				3'UTR
chr14	120829933	120829935	19432[gene=NM_175341][PH=27][PH0=0.47][P=2.0e-14]	27	+	105559	Mbnl2				3'UTR
chr14	73762456	73762459	12647[gene=NM_008410][PH=27][PH0=1.23][P=1.0e-100]	27	-	16432	Itm2b				3'UTR
chr17	87397004	87397008	17958[gene=NM_145491][PH=27][PH0=1.93][P=1.0e-100]	27	+	104215	Rhoq				3'UTR
chr3	33968074	33968077	5198[gene=NM_001113188][PH=27][PH0=0.53][P=1.0e-100]	27	+	14359	Fxr1				3'UTR
chr1	192769658	192769679	31887[gene=NM_001199020][PH=26][PH0=0.25][P=1.0e-100]	26	+			Simple_repeat	0.809524		downstream_10k
chr5	113439380	113439400	19093[gene=NM_177078][PH=26][PH0=0.02][P=1.0e-100]	26	-	320129	Adrbk2	Simple_repeat	1		intron
chr11	118163283	118163288	26142[gene=NM_011594][PH=26][PH0=1.43][P=1.6e-14]	26	-	21858	Timp2				3'UTR
chr1	135943468	135943470	21774[gene=NM_021355][PH=26][PH0=1.53][P=1.0e-100]	26	+	14264	Fmod				3'UTR
chr1	37474395	37474396	6191[gene=NM_198006][PH=26][PH0=1.20][P=1.0e-100]	26	-	76178	6330578E17Rik				3'UTR
chr13	83804384	83804388	13612[gene=NM_001170537][PH=26][PH0=1.54][P=2.9e-14]	26	+						downstream_10k
chr17	87398197	87398203	18126[gene=NM_145491][PH=26][PH0=1.93][P=1.0e-100]	26	+	104215	Rhoq				3'UTR
chr19	10059425	10059427	1836[gene=NM_010239][PH=26][PH0=1.52][P=3.9e-15]	26	+	14319	Fth1				CDS
chr19	5799746	5799756	1459[gene=NR_002847][PH=26][PH0=4.44][P=1.2e-08]	26	-						5'UTR
chr19	5801479	5801482	1742[gene=NR_002847][PH=26][PH0=4.44][P=1.2e-08]	26	-						5'UTR
chr2	163450586	163450597	31733[gene=NM_012032][PH=26][PH0=0.58][P=1.0e-100]	26	-	26943	Serinc3				3'UTR
chr4	149101189	149101196	26436[gene=NM_001025106][PH=26][PH0=0.03][P=2.1e-14]	26	-	230917	Tmem201				3'UTR
chr4	33107295	33107306	4198[gene=NM_027491][PH=26][PH0=1.06][P=4.5e-14]	26	+	52187	Rragd				3'UTR
chr5	130263123	130263125	22563[gene=NM_008095][PH=26][PH0=0.83][P=9.4e-15]	26	+	14467	Gbas				3'UTR
chr5	137442060	137442073	24216[gene=NM_001163243][PH=26][PH0=1.09][P=1.0e-100]	26	+	66437	Fis1				3'UTR
chr6	71342555	71342561	11058[gene=NM_024288][PH=26][PH0=0.61][P=8.3e-14]	26	-	68477	Rmnd5a				3'UTR
chr7	127802743	127802753	20060[gene=NM_025899][PH=26][PH0=0.75][P=2.5e-14]	26	+	67003	Uqcrc2				3'UTR
chr8	126416585	126416593	24502[gene=NM_009606][PH=26][PH0=4.44][P=2.4e-09]	26	-	11459	Acta1				CDS
chr8	88062739	88062743	14794[gene=NM_019794][PH=26][PH0=0.68][P=1.0e-100]	26	-	56445	Dnaja2				3'UTR
chr15	78021588	78021589	13049[gene=NM_013645][PH=25][PH0=4.11][P=1.7e-09]	25	-	19293	Pvalb	LTR	1		3'UTR
chr2	90317318	90317340	18228[gene=NM_001135657][PH=25][PH0=0.01][P=1.0e-100]	25	-	19271	Ptprj	Simple_repeat	0.909091		intron
chr10	7350126	7350130	852[gene=NM_008786][PH=25][PH0=1.33][P=3.4e-14]	25	-	18537	Pcmt1				3'UTR
chr11	19964364	19964369	2920[gene=NM_146243][PH=25][PH0=0.53][P=1.0e-100]	25	-	66713	Actr2				3'UTR
chr11	29642778	29642780	4657[gene=NM_194052][PH=25][PH0=2.72][P=1.0e-12]	25	+	68585	Rtn4				3'UTR
chr1	135807844	135807853	22747[gene=NM_054077][PH=25][PH0=1.64][P=1.6e-14]	25	-	116847	Prelp				3'UTR
chr1	166367555	166367558	28554[gene=NM_009721][PH=25][PH0=2.34][P=1.0e-100]	25	-	11931	Atp1b1				3'UTR
chr1	171622568	171622569	27983[gene=NM_009063][PH=25][PH0=1.41][P=2.4e-14]	25	+	19737	Rgs5				3'UTR
chr14	21478977	21478989	3024[gene=NM_175132][PH=25][PH0=0.81][P=3.5e-14]	25	-	68760	Synpo2l				3'UTR
chr15	97962554	97962556	16317[gene=NM_001163488][PH=25][PH0=1.06][P=1.3e-14]	25	+	18642	Pfkm				3'UTR
chr18	34506634	34506642	5462[gene=NM_007874][PH=25][PH0=0.75][P=1.0e-100]	25	-	13476	Reep5				3'UTR
chr1	92672478	92672483	15745[gene=NM_001243008][PH=25][PH0=0.65][P=1.0e-100]	25	-	12835	Col6a3				intron
chr2	104266912	104266913	20730[gene=NM_001145824][PH=25][PH0=1.79][P=6.7e-14]	25	-						downstream_10k
chr2	120335545	120335559	23860[gene=NM_011743][PH=25][PH0=0.27][P=1.0e-100]	25	-	20402	Zfp106				3'UTR
chr3	7443909	7443917	889[gene=NM_008862][PH=25][PH0=1.39][P=1.0e-100]	25	+	18767	Pkia				3'UTR
chr6	136821072	136821080	23351[gene=NM_008597][PH=25][PH0=1.61][P=1.0e-100]	25	-	17313	Mgp				3'UTR
chr8	107741812	107741813	17542[gene=NM_001161456][PH=25][PH0=0.65][P=1.0e-100]	25	+	12400	Cbfb				3'UTR
chr8	107991449	107991454	17982[gene=NM_026481][PH=25][PH0=0.80][P=4.6e-15]	25	-	67971	Tppp3				3'UTR
chr8	47004725	47004731	7152[gene=NM_016798][PH=25][PH0=2.57][P=1.3e-13]	25	+	53318	Pdlim3				3'UTR
chrX	70740875	70740880	9323[gene=NM_007542][PH=25][PH0=1.94][P=1.1e-14]	25	+	12111	Bgn				3'UTR
chr14	22082998	22083003	3276[gene=NM_134079][PH=24][PH0=0.53][P=1.0e-100]	24	+	11534	Adk	RNA	1		intron
chr2	30290312	30290335	5355[gene=NM_138748][PH=24][PH0=0.05][P=1.0e-100]	24	+	110854	Ppp2r4	Simple_repeat	0.826087		intron
chr10	127478065	127478072	22864[gene=NM_001113199][PH=24][PH0=0.83][P=6.3e-14]	24	+	17938	Naca				CDS
chr10	57886653	57886667	9614[gene=NM_026148][PH=24][PH0=0.43][P=1.0e-100]	24	+	110829	Lims1				3'UTR
chr10	76058635	76058636	13119[gene=NM_146007][PH=24][PH0=0.46][P=1.0e-100]	24	-	12834	Col6a2				3'UTR
chr1	166368126	166368129	28676[gene=NM_009721][PH=24][PH0=2.34][P=2.3e-13]	24	-	11931	Atp1b1				3'UTR
chr16	44160352	44160354	9604[gene=NM_028108][PH=24][PH0=0.70][P=1.0e-100]	24	+	72117	Nat13				3'UTR
chr16	4482202	4482215	313[gene=NM_175347][PH=24][PH0=0.51][P=1.0e-100]	24	-	106393	Srl				3'UTR
chr1	71632388	71632392	11810[gene=NM_010233][PH=24][PH0=0.24][P=3.7e-14]	24	-	14268	Fn1				3'UTR
chr1	92672541	92672546	15774[gene=NM_001243008][PH=24][PH0=0.65][P=1.0e-100]	24	-	12835	Col6a3				CDS
chr2	104269262	104269266	21057[gene=NM_001145824][PH=24][PH0=1.79][P=6.7e-14]	24	-						downstream_10k
chr2	131763855	131763865	24341[gene=NM_011170][PH=24][PH0=1.33][P=2.0e-14]	24	+	19122	Prnp				3'UTR
chr3	141965547	141965549	23186[gene=NM_001190852][PH=24][PH0=0.13][P=1.0e-100]	24	-	56376	Pdlim5				intron
chr3	60432889	60432890	9712[gene=NM_001253713][PH=24][PH0=1.87][P=1.0e-100]	24	+	56758	Mbnl1				3'UTR
chr6	17290925	17290936	2838[gene=NM_007616][PH=24][PH0=2.20][P=4.5e-14]	24	+	12389	Cav1				3'UTR
chr6	58869305	58869317	10653[gene=NM_028705][PH=24][PH0=0.38][P=1.0e-100]	24	+	73998	Herc3				3'UTR
chr7	96657644	96657653	14239[gene=NM_029614][PH=24][PH0=0.46][P=2.9e-14]	24	-	76453	Prss23				3'UTR
chr9	59527131	59527133	10235[gene=NM_001253883][PH=24][PH0=2.12][P=1.0e-100]	24	+	18746	Pkm2				3'UTR
chr8	23812463	23812485	3125[gene=NM_010546][PH=23][PH0=0.02][P=1.0e-100]	23	-	16150	Ikbkb	LINE	1		3'UTR
chr4	33107945	33107950	4229[gene=NM_027491][PH=23][PH0=1.06][P=4.5e-14]	23	+	52187	Rragd	SINE	1		3'UTR
chr10	59764927	59764930	10141[gene=NM_001146120][PH=23][PH0=1.35][P=1.2e-14]	23	+	19156	Psap				3'UTR
chr11	95692733	95692745	21168[gene=NM_153104][PH=23][PH0=0.78][P=8.5e-15]	23	+	268469	Zfp652				3'UTR
chr12	86640617	86640622	13521[gene=NM_145138][PH=23][PH0=0.16][P=2.4e-14]	23	-	217718	Nek9				3'UTR
chr13	19683768	19683769	2567[gene=NM_134065][PH=23][PH0=1.50][P=1.1e-14]	23	-	105298	Epdr1				3'UTR
chr13	46526092	46526105	7444[gene=NM_001081425][PH=23][PH0=0.51][P=1.0e-100]	23	+	666794	Rbm24				3'UTR
chr13	74460403	74460405	13037[gene=NM_023281][PH=23][PH0=1.07][P=1.0e-100]	23	-	66945	Sdha				3'UTR
chr15	102802058	102802059	17890[gene=NM_010462][PH=23][PH0=0.80][P=1.0e-100]	23	+	209448	Hoxc10				3'UTR
chr15	58615410	58615418	8969[gene=NM_175212][PH=23][PH0=0.83][P=6.5e-14]	23	-	74868	Tmem65				3'UTR
chr18	33596769	33596777	5073[gene=NM_001109988][PH=23][PH0=2.18][P=4.6e-13]	23	-	27528	D0H4S114				5'UTR||3'UTR
chr1	92672415	92672420	15713[gene=NM_001243008][PH=23][PH0=0.65][P=1.0e-100]	23	-	12835	Col6a3				CDS
chr2	104268964	104268965	20964[gene=NM_001145824][PH=23][PH0=1.79][P=1.0e-13]	23	-						downstream_10k
chr2	180133144	180133162	33517[gene=NR_045331][PH=23][PH0=0.25][P=1.0e-100]	23	+					mmu-mir-133a-2	intron
chr2	76639600	76639612	15092[gene=NM_011652][PH=23][PH0=0.28][P=4.6e-13]	23	-	22138	Ttn				intron
chr4	45411405	45411408	7183[gene=NM_001009949][PH=23][PH0=0.37][P=1.0e-100]	23	-	230125	Mcart1				3'UTR
chr7	120043417	120043421	18647[gene=NM_001166584][PH=23][PH0=0.46][P=1.0e-100]	23	+	21676	Tead1				3'UTR
chr7	88250452	88250455	13169[gene=NM_054085][PH=23][PH0=0.65][P=5.7e-14]	23	+	116904	Alpk3				3'UTR
chr9	65537285	65537290	11642[gene=NM_010952][PH=23][PH0=1.28][P=1.0e-100]	23	+	18247	Oaz2				3'UTR
chr9	71326872	71326879	12475[gene=NM_001164793][PH=23][PH0=0.75][P=9.8e-15]	23	-	28015	Grinl1a				3'UTR
chr9	72595617	72595626	13852[gene=NM_010890][PH=23][PH0=0.88][P=1.0e-100]	23	+	17999	Nedd4				3'UTR
chr1	55544922	55544940	8500[gene=NM_001114663][PH=22][PH0=0.03][P=1.0e-100]	22	+	227120	Plcl1	Simple_repeat	1		intron
chr16	33723251	33723271	6925[gene=NM_175256][PH=22][PH0=0.02][P=2.1e-14]	22	+	77446	Heg1	Simple_repeat	1		intron
chr17	47300975	47300984	11096[gene=NM_001097623][PH=22][PH0=0.02][P=1.0e-100]	22	+	224829	Trerf1	Simple_repeat	1		intron
chr2	69711441	69711449	12537[gene=NM_029280][PH=22][PH0=0.05][P=1.0e-100]	22	-	75422	Mettl5	Simple_repeat	1		intron
chr10	33085001	33085022	5140[gene=NM_029726][PH=22][PH0=0.07][P=1.0e-100]	22	+						intron
chr10	80291699	80291703	14133[gene=NM_008753][PH=22][PH0=2.56][P=5.3e-11]	22	+	18245	Oaz1				CDS||3'UTR
chr11	51935749	51935751	8434[gene=NM_019411][PH=22][PH0=0.60][P=1.7e-14]	22	+	19052	Ppp2ca				3'UTR
chr11	5871297	5871303	855[gene=NM_001174053][PH=22][PH0=0.47][P=1.0e-100]	22	-	12323	Camk2b				3'UTR
chr1	164579741	164579751	26699[gene=NM_010865][PH=22][PH0=1.05][P=9.3e-15]	22	+	17926	Myoc				3'UTR
chr11	94812915	94812931	20694[gene=NM_007742][PH=22][PH0=1.94][P=1.1e-12]	22	+	12842	Col1a1				CDS
chr13	59857487	59857490	10711[gene=NM_026921][PH=22][PH0=1.77][P=4.2e-14]	22	-	69046	Isca1				3'UTR
chr13	97408360	97408364	15752[gene=NM_001164222][PH=22][PH0=0.24][P=4.7e-14]	22	+						downstream_10k
chr15	72933753	72933769	11426[gene=NM_153178][PH=22][PH0=0.32][P=3.6e-14]	22	-						downstream_10k||upstream_10k
chr15	78021934	78021947	13081[gene=NM_013645][PH=22][PH0=4.11][P=2.9e-07]	22	-	19293	Pvalb				3'UTR
chr17	87535906	87535907	18291[gene=NM_019654][PH=22][PH0=0.29][P=1.0e-100]	22	+	56468	Socs5				3'UTR
chr2	72241525	72241532	13173[gene=NM_023057][PH=22][PH0=0.02][P=1.0e-100]	22	+	65964	B230120H23Rik				3'UTR
chr2	76763582	76763597	15977[gene=NM_011652][PH=22][PH0=0.28][P=4.6e-13]	22	-	22138	Ttn				intron
chr4	155233351	155233352	27178[gene=NM_010091][PH=22][PH0=0.20][P=1.0e-100]	22	+	13542	Dvl1				3'UTR
chr5	77778439	77778450	12867[gene=NM_001159518][PH=22][PH0=1.04][P=5.4e-15]	22	-	29817	Igfbp7				3'UTR
chr7	133589419	133589420	21050[gene=NM_007504][PH=22][PH0=3.25][P=1.6e-08]	22	-	11937	Atp2a1				3'UTR
chr8	98388787	98388798	16634[gene=NM_010325][PH=22][PH0=0.95][P=1.0e-100]	22	-	14719	Got2				3'UTR
chr9	57380114	57380120	9536[gene=NM_007747][PH=22][PH0=1.22][P=3.1e-15]	22	+	12858	Cox5a				3'UTR
chr9	58499870	58499874	9848[gene=NM_009145][PH=22][PH0=1.26][P=1.0e-100]	22	+	20320	Nptn				3'UTR
chr11	70488430	70488455	13491[gene=NM_001190376][PH=21][PH0=0.10][P=1.0e-100]	21	-	216874	Camta2	Simple_repeat	0.92		intron
chr16	44492724	44492742	7804[gene=NM_172506][PH=21][PH0=0.03][P=1.0e-100]	21	-	117606	Boc	Simple_repeat	1		intron
chr5	20349514	20349540	2679[gene=NM_172992][PH=21][PH0=0.98][P=1.0e-100]	21	-	68770	Phtf2	Simple_repeat	1		intron
chr9	40612137	40612140	6269[gene=NM_031165][PH=21][PH0=0.12][P=1.0e-100]	21	+	15481	Hspa8	snRNA	1		3'UTR
chr10	80291851	80291852	14169[gene=NM_008753][PH=21][PH0=2.56][P=4.3e-10]	21	+	18245	Oaz1				3'UTR
chr11	40493211	40493216	6711[gene=NM_001199274][PH=21][PH0=0.88][P=1.0e-100]	21	-	108645	Mat2b				3'UTR
chr11	52059569	52059576	8520[gene=NM_011543][PH=21][PH0=1.29][P=1.0e-100]	21	+	21402	Skp1a				3'UTR
chr11	52059976	52059978	8557[gene=NM_011543][PH=21][PH0=1.29][P=1.0e-100]	21	+	21402	Skp1a				3'UTR
chr11	55208086	55208092	9803[gene=NM_009242][PH=21][PH0=1.65][P=2.3e-13]	21	-	20692	Sparc				3'UTR
chr1	173066160	173066171	30292[gene=NM_025321][PH=21][PH0=1.53][P=1.5e-14]	21	-	66052	Sdhc				CDS
chr11	94799321	94799327	20374[gene=NM_007742][PH=21][PH0=1.94][P=1.2e-11]	21	+	12842	Col1a1				CDS
chr13	48633582	48633600	8236[gene=NR_029725][PH=21][PH0=5.53][P=1.4e-05]	21	-					mmu-let-7a-1	deep_intergenic
chr15	31387677	31387693	4520[gene=NM_172606][PH=21][PH0=0.44][P=1.0e-100]	21	-	223455	2013-03-06				3'UTR
chr15	58615171	58615176	8938[gene=NM_175212][PH=21][PH0=0.83][P=6.5e-14]	21	-	74868	Tmem65				3'UTR
chr15	97962736	97962738	16352[gene=NM_001163488][PH=21][PH0=1.06][P=1.3e-14]	21	+	18642	Pfkm				3'UTR
chr2	113873146	113873157	22597[gene=NM_009608][PH=21][PH0=1.14][P=1.0e-100]	21	-	11464	Actc1				3'UTR
chr2	151387265	151387266	27572[gene=NM_008019][PH=21][PH0=1.81][P=1.0e-12]	21	+	14225	Fkbp1a				3'UTR
chr2	156214186	156214190	30303[gene=NR_024329][PH=21][PH0=1.41][P=4.4e-14]	21	-						deep_intergenic
chr2	35139585	35139594	6717[gene=NM_001206367][PH=21][PH0=2.00][P=1.1e-11]	21	+	227753	Gsn				CDS
chr3	122813923	122813934	20055[gene=NM_080451][PH=21][PH0=0.05][P=1.0e-100]	21	-						intron
chr4	19538347	19538362	2748[gene=NM_177327][PH=21][PH0=0.26][P=2.3e-14]	21	-	107568	Wwp1				3'UTR
chr4	43528060	43528069	6669[gene=NM_009416][PH=21][PH0=1.56][P=6.5e-14]	21	-	22004	Tpm2				3'UTR
chr6	14665878	14665879	1716[gene=NM_080464][PH=21][PH0=0.33][P=1.0e-100]	21	-	140491	Ppp1r3a				3'UTR
chr6	17289614	17289621	2721[gene=NM_007616][PH=21][PH0=2.20][P=6.2e-11]	21	+	12389	Cav1				3'UTR
chr7	30972214	30972219	4766[gene=NM_009795][PH=21][PH0=1.96][P=3.9e-12]	21	-	12336	Capns1				3'UTR
chr8	124121569	124121572	21659[gene=NM_026160][PH=21][PH0=1.00][P=1.0e-100]	21	+	67443	Map1lc3b				3'UTR
chr8	131256990	131257000	23212[gene=NM_010578][PH=21][PH0=0.34][P=1.9e-14]	21	+	16412	Itgb1				3'UTR
chr9	42772632	42772633	6025[gene=NM_027144][PH=21][PH0=0.16][P=1.0e-100]	21	-	69632	Arhgef12				3'UTR
chr6	58869831	58869845	10675[gene=NM_028705][PH=20][PH0=0.38][P=1.0e-100]	20	+	73998	Herc3	Low_complexity	1		3'UTR
chr12	36756289	36756304	5065[gene=NM_025359][PH=20][PH0=0.01][P=8.7e-15]	20	-	66109	Tspan13	Simple_repeat	1		intron
chr5	118563573	118563595	20337[gene=NM_172721][PH=20][PH0=0.03][P=2.2e-14]	20	-	231672	Fbxw8	Simple_repeat	1		intron
chr7	119462266	119462288	18364[gene=NM_001193305][PH=20][PH0=0.01][P=1.7e-14]	20	+	320878	Mical2	Simple_repeat	0.863636		intron
chr10	59765238	59765251	10191[gene=NM_001146120][PH=20][PH0=1.35][P=1.1e-13]	20	+	19156	Psap				3'UTR
chr10	86297938	86297944	15570[gene=NM_175331][PH=20][PH0=0.26][P=1.0e-100]	20	+	103466	Nt5dc3				3'UTR
chr11	29999617	29999620	4886[gene=NM_175836][PH=20][PH0=0.29][P=1.0e-100]	20	-	20742	Spnb2				3'UTR
chr11	69212823	69212826	12958[gene=NM_001017426][PH=20][PH0=0.15][P=1.0e-100]	20	-	216850	Jmjd3				3'UTR
chr1	174140249	174140252	30551[gene=NM_009813][PH=20][PH0=1.28][P=2.5e-14]	20	-						downstream_10k||upstream_10k
chr13	83802431	83802440	13474[gene=NM_001170537][PH=20][PH0=1.54][P=2.4e-12]	20	+	17260	Mef2c				3'UTR
chr13	83803251	83803257	13561[gene=NM_001170537][PH=20][PH0=1.54][P=2.4e-12]	20	+	17260	Mef2c				3'UTR
chr14	37935091	37935097	6626[gene=NM_001199122][PH=20][PH0=0.80][P=1.0e-100]	20	-	66092	Ghitm				3'UTR
chr14	67422063	67422069	11559[gene=NM_009955][PH=20][PH0=0.36][P=1.0e-100]	20	-	12934	Dpysl2				3'UTR
chr15	3268056	3268066	42[gene=NM_010284][PH=20][PH0=0.31][P=1.0e-100]	20	-	14600	Ghr				3'UTR
chr15	78031730	78031734	13155[gene=NM_013645][PH=20][PH0=4.11][P=7.1e-06]	20	-	19293	Pvalb				CDS
chr16	4482261	4482271	330[gene=NM_175347][PH=20][PH0=0.51][P=1.0e-100]	20	-	106393	Srl				3'UTR
chr17	13208272	13208279	2853[gene=NM_013671][PH=20][PH0=0.52][P=1.0e-100]	20	+	20656	Sod2				3'UTR
chr18	5118989	5118993	527[gene=NM_153153][PH=20][PH0=0.23][P=3.3e-14]	20	+	225115	Svil				3'UTR
chr18	5603401	5603408	671[gene=NM_011546][PH=20][PH0=0.03][P=1.0e-100]	20	+	21417	Zeb1				intron
chr18	61747662	61747664	10918[gene=NM_146087][PH=20][PH0=0.64][P=9.0e-15]	20	+	93687	Csnk1a1				3'UTR
chr2	103900327	103900333	18436[gene=NM_212433][PH=20][PH0=0.45][P=1.0e-100]	20	+	57443	Fbxo3				3'UTR
chr2	104268367	104268376	20827[gene=NM_001145824][PH=20][PH0=1.79][P=4.3e-11]	20	-						downstream_10k
chr2	119411358	119411359	21039[gene=NM_019769][PH=20][PH0=1.57][P=1.4e-12]	20	+	56398	1500003O03Rik				3'UTR
chr2	25993691	25993699	4343[gene=NM_001256522][PH=20][PH0=0.73][P=1.0e-100]	20	-						5'UTR
chr2	74357231	74357232	13769[gene=NM_001110209][PH=20][PH0=0.56][P=1.0e-100]	20	-	69605	Lnp				3'UTR
chr4	129523726	129523736	21047[gene=NM_008974][PH=20][PH0=1.15][P=3.0e-14]	20	+	19244	Ptp4a2				CDS
chr5	136365308	136365316	23898[gene=NM_013560][PH=20][PH0=1.51][P=2.2e-13]	20	+	15507	Hspb1				3'UTR
chr5	32794270	32794277	5326[gene=NM_172707][PH=20][PH0=1.54][P=1.5e-12]	20	+	19046	Ppp1cb				3'UTR
chr7	133600025	133600032	21371[gene=NM_007504][PH=20][PH0=3.25][P=6.2e-07]	20	-	11937	Atp2a1				CDS
chr7	31339819	31339826	4884[gene=NM_001012401][PH=20][PH0=1.81][P=9.4e-12]	20	+	243912	Hspb6				3'UTR
chr8	124121722	124121725	21679[gene=NM_026160][PH=20][PH0=1.00][P=1.0e-100]	20	+	67443	Map1lc3b				3'UTR
chr8	24260775	24260779	3564[gene=NM_001110783][PH=20][PH0=0.22][P=1.0e-100]	20	+	11733	Ank1				3'UTR
chr9	120868900	120868905	23207[gene=NM_007614][PH=20][PH0=0.87][P=1.6e-14]	20	+	12387	Ctnnb1				3'UTR
chrX	70740242	70740253	9230[gene=NM_007542][PH=20][PH0=1.94][P=5.7e-11]	20	+	12111	Bgn				3'UTR
chr18	5603552	5603562	726[gene=NM_011546][PH=19][PH0=0.03][P=1.0e-100]	19	+	21417	Zeb1	LINE	1		intron
chr9	59272330	59272345	9863[gene=NM_019927][PH=19][PH0=0.48][P=2.9e-14]	19	-	23806	Arih1	Low_complexity	1		intron
chr7	151796572	151796586	25205[gene=NM_001242349][PH=19][PH0=0.01][P=2.1e-14]	19	-	101772	Tmem16a	LTR	1		intron
chr10	6290978	6290985	608[gene=NM_001170785][PH=19][PH0=0.01][P=1.0e-100]	19	-	270685	Mthfd1l	Simple_repeat	1		intron
chr12	118495086	118495104	19226[gene=NM_011215][PH=19][PH0=0.01][P=1.0e-100]	19	+	19276	Ptprn2	Simple_repeat	1		intron
chr5	151561858	151561859	27111[gene=NM_175310][PH=19][PH0=0.03][P=1.0e-100]	19	+	100710	Pds5b	Simple_repeat	1		intron
chr8	129631033	129631053	22815[gene=NM_033620][PH=19][PH0=0.01][P=1.0e-100]	19	+	93742	Pard3	Simple_repeat	1		intron
chr9	55748531	55748556	8875[gene=NM_001081341][PH=19][PH0=0.01][P=2.4e-14]	19	-	244891	Scaper	Simple_repeat	0.8		intron
chr19	27327792	27327796	5003[gene=NM_001161420][PH=19][PH0=0.14][P=1.0e-100]	19	+			SINE	1		downstream_10k
chr10	42254855	42254861	6990[gene=NM_017472][PH=19][PH0=2.10][P=1.3e-09]	19	+	54198	Snx3				3'UTR
chr10	43303150	43303151	7333[gene=NM_009846][PH=19][PH0=1.28][P=3.3e-13]	19	+	12484	Cd24a				3'UTR
chr10	69487706	69487713	11972[gene=NM_146005][PH=19][PH0=0.11][P=4.5e-14]	19	+	11735	Ank3				3'UTR
chr10	69655074	69655090	12083[gene=NM_001111121][PH=19][PH0=0.42][P=4.9e-14]	19	+	76551	Ccdc6				3'UTR
chr11	106061426	106061434	22630[gene=NM_026009][PH=19][PH0=0.59][P=1.0e-100]	19	-	72149	2610019A05Rik				3'UTR
chr11	29642204	29642218	4480[gene=NM_194052][PH=19][PH0=2.72][P=2.3e-07]	19	+	68585	Rtn4				3'UTR
chr11	6007896	6007897	966[gene=NM_173748][PH=19][PH0=0.30][P=1.0e-100]	19	-	209586	Nudcd3				5'UTR||3'UTR
chr11	60371702	60371707	10713[gene=NM_172943][PH=19][PH0=0.53][P=1.0e-100]	19	+	268420	Alkbh5				3'UTR
chr11	62972976	62972993	11290[gene=NM_008885][PH=19][PH0=0.52][P=1.6e-14]	19	+	18858	Pmp22				3'UTR
chr1	166368285	166368290	28714[gene=NM_009721][PH=19][PH0=2.34][P=1.3e-08]	19	-	11931	Atp1b1				3'UTR
chr11	67068947	67068948	12990[gene=NM_010855][PH=19][PH0=1.84][P=5.8e-10]	19	+	17884	Myh4				CDS
chr12	105651907	105651913	16717[gene=NM_009252][PH=19][PH0=0.39][P=1.0e-100]	19	+	20716	Serpina3n				3'UTR
chr12	3248302	3248305	106[gene=NM_016676][PH=19][PH0=1.52][P=1.3e-11]	19	-	19325	Rab10				3'UTR
chr12	3249014	3249026	190[gene=NM_016676][PH=19][PH0=1.52][P=1.3e-11]	19	-	19325	Rab10				3'UTR
chr13	12432804	12432805	1477[gene=NM_033268][PH=19][PH0=0.54][P=1.0e-100]	19	-	11472	Actn2				5'UTR
chr13	56390082	56390086	9977[gene=NM_019568][PH=19][PH0=0.45][P=1.0e-100]	19	-	57266	Cxcl14				3'UTR
chr14	21319706	21319718	2917[gene=NM_008914][PH=19][PH0=0.59][P=1.0e-100]	19	-	19056	Ppp3cb				3'UTR
chr14	35374613	35374622	5952[gene=NM_001039071][PH=19][PH0=0.89][P=2.2e-14]	19	-	24131	Ldb3				3'UTR
chr14	63761452	63761460	10539[gene=NM_007798][PH=19][PH0=0.89][P=1.0e-100]	19	+	13030	Ctsb				3'UTR
chr16	37887088	37887094	8045[gene=NM_177093][PH=19][PH0=0.55][P=1.0e-100]	19	+	320184	Lrrc58				3'UTR
chr17	10401619	10401635	1398[gene=NM_001159517][PH=19][PH0=0.55][P=4.2e-14]	19	-	19317	Qk				5'UTR||3'UTR
chr17	14540903	14540909	3416[gene=NM_022315][PH=19][PH0=0.76][P=1.0e-100]	19	+	64074	Smoc2				3'UTR
chr18	60735935	60735938	10218[gene=NM_133363][PH=19][PH0=0.37][P=1.0e-100]	19	-						downstream_10k
chr19	5797989	5797990	1164[gene=NR_002847][PH=19][PH0=4.44][P=8.0e-04]	19	-						downstream_10k
chr19	5798002	5798005	1168[gene=NR_002847][PH=19][PH0=4.44][P=8.0e-04]	19	-						downstream_10k
chr2	104268806	104268811	20914[gene=NM_001145824][PH=19][PH0=1.79][P=4.6e-10]	19	-						downstream_10k
chr2	104269486	104269494	21101[gene=NM_001145824][PH=19][PH0=1.79][P=4.6e-10]	19	-						downstream_10k
chr3	60430758	60430771	9556[gene=NM_001253713][PH=19][PH0=1.87][P=5.7e-10]	19	+	56758	Mbnl1				3'UTR
chr3	88285638	88285640	13327[gene=NM_001002011][PH=19][PH0=0.31][P=1.0e-100]	19	-	16905	Lmna				3'UTR
chr4	109058335	109058343	16890[gene=NM_007943][PH=19][PH0=0.26][P=2.3e-14]	19	+						downstream_10k
chr4	129516416	129516420	20985[gene=NM_008974][PH=19][PH0=1.15][P=1.1e-13]	19	+	19244	Ptp4a2				5'UTR
chr5	20264667	20264668	2484[gene=NM_172992][PH=19][PH0=0.98][P=2.1e-14]	19	-	68770	Phtf2				3'UTR
chr6	124761248	124761255	21092[gene=NM_009415][PH=19][PH0=0.94][P=1.0e-100]	19	-	21991	Tpi1				3'UTR
chrX	9231435	9231450	814[gene=NM_025975][PH=19][PH0=0.44][P=1.0e-100]	19	-	67117	Dynlt3				3'UTR
chr2	157388143	157388149	29100[gene=NM_010923][PH=18][PH0=0.51][P=1.1e-14]	18	+	18111	Nnat	LINE	1		3'UTR
chr10	44160195	44160211	7638[gene=NM_007548][PH=18][PH0=0.02][P=1.0e-100]	18	-	12142	Prdm1	Simple_repeat	1		intron
chr11	94436032	94436056	19055[gene=NM_153807][PH=18][PH0=0.03][P=1.0e-100]	18	-	264895	Acsf2	Simple_repeat	0.833333		intron
chr13	36122733	36122749	5674[gene=NM_201358][PH=18][PH0=0.08][P=1.0e-100]	18	-	380840	Lyrm4	Simple_repeat	1		intron
chr18	13146348	13146366	2351[gene=NM_008378][PH=18][PH0=0.01][P=1.0e-100]	18	+	16210	Impact	Simple_repeat	1		intron
chr18	35073518	35073540	5667[gene=NM_144866][PH=18][PH0=0.06][P=1.0e-100]	18	-	225363	Etf1	Simple_repeat	1		intron
chr3	19986714	19986732	2785[gene=NM_009210][PH=18][PH0=0.01][P=1.0e-100]	18	+	20585	Hltf	Simple_repeat	1		intron
chr4	76233227	76233251	12089[gene=NM_011211][PH=18][PH0=0.02][P=1.0e-100]	18	-	19266	Ptprd	Simple_repeat	0.791667		intron
chr6	50349826	50349848	7703[gene=NM_001163645][PH=18][PH0=0.03][P=3.0e-14]	18	-	71720	Osbpl3	Simple_repeat	0.863636		intron
chr7	134906708	134906731	21769[gene=NM_172748][PH=18][PH0=0.03][P=1.0e-100]	18	+	233902	Fbxl19	SINE	0.26087		intron
chr10	127476483	127476494	22804[gene=NM_001113199][PH=18][PH0=0.83][P=9.4e-14]	18	+	17938	Naca				CDS
chr10	85811558	85811560	15441[gene=NM_011595][PH=18][PH0=0.39][P=2.1e-14]	18	+	21859	Timp3				3'UTR
chr10	92712349	92712366	16567[gene=NM_013508][PH=18][PH0=0.16][P=1.0e-100]	18	-	13713	Elk3				3'UTR
chr11	118163665	118163683	26178[gene=NM_011594][PH=18][PH0=1.43][P=5.5e-11]	18	-	21858	Timp2				3'UTR
chr11	118163834	118163836	26202[gene=NM_011594][PH=18][PH0=1.43][P=5.5e-11]	18	-	21858	Timp2				3'UTR
chr1	135943302	135943305	21753[gene=NM_021355][PH=18][PH0=1.53][P=1.4e-10]	18	+	14264	Fmod				3'UTR
chr11	55208732	55208741	9848[gene=NM_009242][PH=18][PH0=1.65][P=3.6e-10]	18	-	20692	Sparc				3'UTR
chr11	87793838	87793840	17618[gene=NM_001168471][PH=18][PH0=0.86][P=3.1e-14]	18	-	68097	Dynll2				3'UTR
chr11	94887844	94887850	19201[gene=NM_133667][PH=18][PH0=1.47][P=5.3e-11]	18	-	18604	Pdk2				3'UTR
chr13	19684397	19684403	2656[gene=NM_134065][PH=18][PH0=1.50][P=8.5e-11]	18	-	105298	Epdr1				3'UTR
chr13	23784265	23784271	3576[gene=NM_023422][PH=18][PH0=1.02][P=3.8e-14]	18	+	68024	Hist1h2bc				3'UTR
chr13	55671182	55671195	9778[gene=NM_001162881][PH=18][PH0=0.16][P=1.4e-14]	18	-	212483	BC021381				5'UTR
chr1	36588287	36588294	5912[gene=NM_153502][PH=18][PH0=0.34][P=1.0e-100]	18	-	78321	Ankrd23				3'UTR
chr13	74460551	74460554	13077[gene=NM_023281][PH=18][PH0=1.07][P=3.2e-13]	18	-	66945	Sdha				CDS
chr13	83806660	83806672	13782[gene=NM_001170537][PH=18][PH0=1.54][P=3.4e-10]	18	+						downstream_10k
chr1	51359743	51359747	7743[gene=NM_138741][PH=18][PH0=0.23][P=1.0e-100]	18	+	20324	Sdpr				3'UTR
chr15	76024494	76024495	12323[gene=NM_001163540][PH=18][PH0=0.17][P=1.0e-100]	18	-	18810	Plec1				intron
chr15	97965121	97965126	17282[gene=NM_001170710][PH=18][PH0=0.75][P=1.0e-100]	18	-	78541	Asb8				3'UTR
chr16	96450423	96450425	17887[gene=NM_015825][PH=18][PH0=3.34][P=1.1e-05]	18	+	50795	Sh3bgr				3'UTR
chr1	73956875	73956883	12394[gene=NM_027884][PH=18][PH0=0.18][P=4.5e-14]	18	-						downstream_10k
chr1	75211781	75211782	12910[gene=NM_009447][PH=18][PH0=1.37][P=1.7e-11]	18	-	22145	Tuba4a				3'UTR
chr18	10782909	10782929	1516[gene=NR_029547][PH=18][PH0=6.55][P=2.4e-03]	18	-					mmu-mir-133a-1	downstream_10k
chr19	30639033	30639037	6472[gene=NM_001013833][PH=18][PH0=0.38][P=1.0e-100]	18	-						downstream_10k
chr19	47719541	47719549	9426[gene=NM_001164639][PH=18][PH0=0.16][P=3.1e-14]	18	+						3'UTR
chr19	5798998	5799000	1376[gene=NR_002847][PH=18][PH0=4.44][P=3.2e-03]	18	-						5'UTR
chr19	60940386	60940388	12684[gene=NM_007452][PH=18][PH0=0.94][P=1.9e-14]	18	-	11757	Prdx3				3'UTR
chr2	104268601	104268605	20884[gene=NM_001145824][PH=18][PH0=1.79][P=4.6e-09]	18	-						downstream_10k
chr2	118301697	118301704	23354[gene=NM_009273][PH=18][PH0=1.79][P=4.5e-10]	18	-	20813	Srp14				3'UTR
chr2	131763977	131763982	24361[gene=NM_011170][PH=18][PH0=1.33][P=9.6e-12]	18	+	26434	Prnd				3'UTR
chr3	107815324	107815331	17364[gene=NM_010358][PH=18][PH0=1.01][P=5.7e-14]	18	-	14862	Gstm1				3'UTR
chr5	104508520	104508526	17074[gene=NM_010097][PH=18][PH0=0.41][P=1.0e-100]	18	-	13602	Sparcl1				3'UTR
chr5	124795812	124795817	21915[gene=NM_013812][PH=18][PH0=1.33][P=5.6e-12]	18	-	13445	Cdk2ap1				3'UTR
chr5	144266745	144266754	26463[gene=NM_009007][PH=18][PH0=1.00][P=1.1e-13]	18	-	19353	Rac1				3'UTR
chr6	17290155	17290174	2775[gene=NM_007616][PH=18][PH0=2.20][P=3.9e-08]	18	+	12389	Cav1				3'UTR
chr6	4482759	4482766	720[gene=NM_007743][PH=18][PH0=1.04][P=3.9e-13]	18	+	12843	Col1a2				CDS
chr8	11449221	11449222	1286[gene=NM_009932][PH=18][PH0=0.36][P=2.9e-14]	18	+						downstream_10k
chr8	126415719	126415721	24390[gene=NM_009606][PH=18][PH0=4.44][P=6.4e-04]	18	-	11459	Acta1				3'UTR
chr8	126417088	126417091	24545[gene=NM_009606][PH=18][PH0=4.44][P=6.4e-04]	18	-	11459	Acta1				CDS
chr9	120869568	120869571	23285[gene=NM_007614][PH=18][PH0=0.87][P=1.6e-14]	18	+	12387	Ctnnb1				3'UTR
chr9	30958033	30958043	4121[gene=NM_001102455][PH=18][PH0=0.61][P=1.6e-14]	18	-	11804	Aplp2				3'UTR
chr9	44962012	44962024	7142[gene=NM_001013390][PH=18][PH0=0.46][P=1.9e-14]	18	+	399548	Scn4b				3'UTR
chr9	54562794	54562801	8935[gene=NM_021422][PH=18][PH0=0.51][P=2.7e-14]	18	+	58233	Dnaja4				3'UTR
chrX	137010465	137010473	19226[gene=NM_021463][PH=18][PH0=0.55][P=1.0e-100]	18	+	19139	Prps1				3'UTR
chrX	159216629	159216648	22351[gene=NM_009031][PH=18][PH0=0.57][P=1.0e-14]	18	+	245688	Rbbp7				3'UTR
chr10	120369858	120369879	21505[gene=NM_001081193][PH=17][PH0=0.05][P=1.0e-100]	17	-	380664	Lemd3	Simple_repeat	0.904762		intron
chr11	116673371	116673390	25782[gene=NM_026280][PH=17][PH0=0.04][P=1.0e-100]	17	-	67622	Mxra7	Simple_repeat	1		intron
chr12	81924552	81924577	12676[gene=NM_001242419][PH=17][PH0=0.03][P=2.3e-14]	17	+	217684	4933426M11Rik	Simple_repeat	0.88		intron
chr14	119092732	119092747	18878[gene=NM_001033336][PH=17][PH0=0.00][P=1.0e-100]	17	-	239273	Abcc4	Simple_repeat	1		intron
chr16	22152003	22152026	3685[gene=NM_183029][PH=17][PH0=0.02][P=1.0e-100]	17	-	319765	Igf2bp2	Simple_repeat	1		intron
chr17	28610049	28610072	5318[gene=NM_010220][PH=17][PH0=0.04][P=1.6e-14]	17	-	14229	Fkbp5	Simple_repeat	0.913043		intron
chr2	71719895	71719916	12905[gene=NM_172665][PH=17][PH0=0.15][P=1.0e-100]	17	+	228026	Pdk1	Simple_repeat	1		intron
chr6	83386244	83386268	13300[gene=NM_183138][PH=17][PH0=0.04][P=1.0e-100]	17	-			Simple_repeat	0.791667		intron
chr8	11448525	11448531	1248[gene=NM_009932][PH=17][PH0=0.36][P=2.9e-14]	17	+	12827	Col4a2	SINE	0.666667		3'UTR
chr10	127481518	127481520	22956[gene=NM_001113199][PH=17][PH0=0.83][P=2.8e-13]	17	+	17938	Naca				CDS
chr10	42254883	42254886	7002[gene=NM_017472][PH=17][PH0=2.10][P=8.7e-08]	17	+	54198	Snx3				3'UTR
chr10	69654918	69654939	12061[gene=NM_001111121][PH=17][PH0=0.42][P=4.9e-14]	17	+	76551	Ccdc6				3'UTR
chr11	117675070	117675077	26574[gene=NM_009304][PH=17][PH0=1.07][P=3.0e-12]	17	+	71562	Afmid				3'UTR
chr11	120422223	120422225	26748[gene=NM_011032][PH=17][PH0=0.38][P=1.0e-100]	17	-	18453	P4hb				3'UTR
chr11	21221654	21221663	3314[gene=NM_139297][PH=17][PH0=1.11][P=1.1e-11]	17	-	216558	Ugp2				3'UTR
chr1	138421148	138421155	22470[gene=NM_001081258][PH=17][PH0=0.01][P=3.9e-14]	17	+	381293	Kif14				intron
chr1	157123042	157123055	26723[gene=NM_011273][PH=17][PH0=0.16][P=3.4e-14]	17	-	19775	Xpr1				3'UTR
chr11	75224382	75224386	14560[gene=NM_011340][PH=17][PH0=0.46][P=1.0e-100]	17	-	20317	Serpinf1				CDS
chr11	77350202	77350213	15252[gene=NM_144825][PH=17][PH0=0.30][P=5.6e-14]	17	-	216965	Taok1				3'UTR
chr11	94808456	94808460	20529[gene=NM_007742][PH=17][PH0=1.94][P=9.3e-08]	17	+	12842	Col1a1				CDS
chr11	98629306	98629315	20286[gene=NM_145434][PH=17][PH0=0.29][P=1.2e-14]	17	-	217166	Nr1d1				3'UTR
chr12	70474703	70474707	10125[gene=NM_007481][PH=17][PH0=0.32][P=1.0e-100]	17	+	11845	Arf6				3'UTR
chr14	21479157	21479159	3052[gene=NM_175132][PH=17][PH0=0.81][P=1.1e-13]	17	-	68760	Synpo2l				3'UTR
chr14	35368650	35368665	5879[gene=NM_001039071][PH=17][PH0=0.89][P=5.4e-13]	17	-	24131	Ldb3				CDS
chr14	63761950	63761951	10610[gene=NM_007798][PH=17][PH0=0.89][P=4.9e-13]	17	+	13030	Ctsb				3'UTR
chr17	27716821	27716829	5048[gene=NM_019837][PH=17][PH0=0.68][P=9.5e-15]	17	-	56409	Nudt3				3'UTR
chr17	87398050	87398059	18103[gene=NM_145491][PH=17][PH0=1.93][P=7.5e-08]	17	+	104215	Rhoq				3'UTR
chr18	10148850	10148871	1377[gene=NM_009071][PH=17][PH0=0.04][P=1.0e-100]	17	-	19877	Rock1				intron
chr18	38001197	38001214	6623[gene=NM_033584][PH=17][PH0=0.28][P=1.0e-100]	17	+	93717	Pcdhga9				3'UTR
chr18	38477241	38477259	6791[gene=NM_001164622][PH=17][PH0=0.50][P=1.0e-100]	17	+	56736	Rnf14				3'UTR
chr1	92663852	92663856	15664[gene=NM_001243008][PH=17][PH0=0.65][P=1.0e-100]	17	-	12835	Col6a3				3'UTR
chr19	30643444	30643445	6541[gene=NM_001013833][PH=17][PH0=0.38][P=1.0e-100]	17	-	19091	Prkg1				3'UTR
chr1	97230731	97230735	15522[gene=NM_026321][PH=17][PH0=0.72][P=1.1e-16]	17	+	67698	Fam174a				3'UTR
chr2	104268479	104268484	20851[gene=NM_001145824][PH=17][PH0=1.79][P=4.3e-08]	17	-						downstream_10k
chr2	156213913	156213920	30266[gene=NR_024329][PH=17][PH0=1.41][P=7.3e-10]	17	-						deep_intergenic
chr2	163450522	163450524	31711[gene=NM_012032][PH=17][PH0=0.58][P=1.0e-100]	17	-	26943	Serinc3				3'UTR
chr3	122815289	122815290	20170[gene=NM_080451][PH=17][PH0=0.05][P=1.0e-100]	17	-						intron
chr3	137591577	137591587	23665[gene=NM_019920][PH=17][PH0=0.33][P=1.0e-100]	17	+	56692	Map2k1ip1				3'UTR
chr3	60433482	60433487	9751[gene=NM_001253713][PH=17][PH0=1.87][P=4.9e-08]	17	+	56758	Mbnl1				3'UTR
chr4	129516517	129516518	20998[gene=NM_008974][PH=17][PH0=1.15][P=2.0e-11]	17	+	19244	Ptp4a2				5'UTR
chr5	124795725	124795733	21889[gene=NM_013812][PH=17][PH0=1.33][P=7.1e-11]	17	-	13445	Cdk2ap1				3'UTR
chr5	130357151	130357152	23148[gene=NM_024166][PH=17][PH0=0.63][P=1.0e-100]	17	-	14004	Chchd2				3'UTR
chr5	136384873	136384878	24602[gene=NM_018871][PH=17][PH0=0.87][P=2.4e-13]	17	-	22628	Ywhag				5'UTR||3'UTR
chr5	93602935	93602945	15322[gene=NM_001009818][PH=17][PH0=0.63][P=1.0e-100]	17	+	52398	2013-09-11				3'UTR
chr6	119874084	119874095	20161[gene=NM_001185020][PH=17][PH0=0.22][P=4.4e-14]	17	-						downstream_10k
chr6	134397105	134397114	22894[gene=NM_008514][PH=17][PH0=0.19][P=4.2e-14]	17	-						downstream_10k
chr8	23573664	23573665	3001[gene=NM_001012667][PH=17][PH0=0.73][P=1.3e-14]	17	-	102032	AI316807				3'UTR
chr8	95377040	95377056	15434[gene=NM_008610][PH=17][PH0=0.79][P=4.1e-14]	17	+	17390	Mmp2				3'UTR
chr9	122745334	122745349	23819[gene=NM_001013405][PH=17][PH0=0.34][P=1.4e-14]	17	+	382117	D9Ertd402e				3'UTR
chr9	65537539	65537548	11674[gene=NM_010952][PH=17][PH0=1.28][P=5.7e-11]	17	+	18247	Oaz2				3'UTR
chr13	19684043	19684044	2601[gene=NM_134065][PH=16][PH0=1.50][P=1.0e-08]	16	-	105298	Epdr1	LINE	1		3'UTR
chr14	66929819	66929820	11367[gene=NM_029979][PH=16][PH0=0.71][P=2.0e-13]	16	+	66854	Trim35	LINE	1		3'UTR
chr1	181131124	181131150	31872[gene=NM_027188][PH=16][PH0=0.03][P=1.7e-14]	16	-	69726	Smyd3	Simple_repeat	0.730769		intron
chr11	88194929	88194952	17859[gene=NM_054043][PH=16][PH0=0.35][P=1.0e-100]	16	-	76626	Msi2	Simple_repeat	0.956522		intron
chr1	91416384	91416403	14306[gene=NM_001037136][PH=16][PH0=0.05][P=8.4e-14]	16	+	347722	Centg2	Simple_repeat	1		intron
chr3	83993690	83993704	12428[gene=NM_030706][PH=16][PH0=0.00][P=1.0e-100]	16	-	80890	Trim2	Simple_repeat	1		intron
chr7	63422184	63422207	9195[gene=NM_010418][PH=16][PH0=0.01][P=6.9e-14]	16	+	15204	Herc2	Simple_repeat	0.73913		intron
chr10	59764475	59764493	10112[gene=NM_001146120][PH=16][PH0=1.35][P=2.5e-09]	16	+	19156	Psap				CDS||3'UTR
chr10	80289619	80289625	14090[gene=NM_008753][PH=16][PH0=2.56][P=7.1e-06]	16	+	18245	Oaz1				CDS||3'UTR
chr10	97075722	97075736	17599[gene=NM_008438][PH=16][PH0=0.37][P=8.8e-15]	16	+	16545	Kera				3'UTR
chr11	100643450	100643468	20724[gene=NM_001113563][PH=16][PH0=0.29][P=1.0e-100]	16	-	20851	Stat5b				3'UTR
chr11	118164504	118164506	26264[gene=NM_011594][PH=16][PH0=1.43][P=7.3e-09]	16	-	21858	Timp2				3'UTR
chr1	13555169	13555181	1769[gene=NM_028173][PH=16][PH0=0.38][P=1.0e-100]	16	-	72265	Tram1				3'UTR
chr11	67059890	67059901	12725[gene=NM_010855][PH=16][PH0=1.84][P=4.5e-07]	16	+	17884	Myh4				CDS
chr1	174203394	174203395	30640[gene=NM_178405][PH=16][PH0=0.34][P=5.6e-14]	16	-	98660	Atp1a2				3'UTR
chr11	94799394	94799404	20395[gene=NM_007742][PH=16][PH0=1.94][P=7.6e-07]	16	+	12842	Col1a1				CDS
chr11	98245765	98245784	21898[gene=NM_011540][PH=16][PH0=1.38][P=1.2e-09]	16	+	21393	Tcap				CDS
chr12	16992270	16992282	2491[gene=NM_009072][PH=16][PH0=0.19][P=1.0e-100]	16	+	19878	Rock2				3'UTR
chr12	70411362	70411372	10053[gene=NM_027117][PH=16][PH0=0.46][P=1.0e-100]	16	+	69554	Klhdc2				3'UTR
chr13	47181341	47181348	8013[gene=NM_025900][PH=16][PH0=0.29][P=1.0e-100]	16	-	110052	Dek				3'UTR
chr13	83804952	83804965	13641[gene=NM_001170537][PH=16][PH0=1.54][P=3.9e-08]	16	+						downstream_10k
chr13	93866888	93866890	15954[gene=NM_023821][PH=16][PH0=0.27][P=1.1e-13]	16	-						CDS
chr14	63761398	63761411	10528[gene=NM_007798][PH=16][PH0=0.89][P=9.2e-12]	16	+	13030	Ctsb				3'UTR
chr14	67422617	67422618	11582[gene=NM_009955][PH=16][PH0=0.36][P=1.0e-100]	16	-	12934	Dpysl2				3'UTR
chr15	27523783	27523789	3983[gene=NM_020332][PH=16][PH0=0.40][P=1.0e-100]	16	+	11732	Ank				3'UTR
chr15	3230216	3230229	48[gene=NM_001042613][PH=16][PH0=0.34][P=1.0e-100]	16	+	20363	Sepp1				3'UTR
chr15	78022084	78022087	13117[gene=NM_013645][PH=16][PH0=4.11][P=2.2e-03]	16	-	19293	Pvalb				3'UTR
chr17	87397939	87397946	18085[gene=NM_145491][PH=16][PH0=1.93][P=6.2e-07]	16	+	104215	Rhoq				3'UTR
chr19	44469897	44469898	9318[gene=NM_009127][PH=16][PH0=0.80][P=1.9e-12]	16	-	20249	Scd1				3'UTR
chr2	103900396	103900402	18455[gene=NM_212433][PH=16][PH0=0.45][P=1.0e-100]	16	+	57443	Fbxo3				3'UTR
chr2	104269040	104269041	20989[gene=NM_001145824][PH=16][PH0=1.79][P=3.8e-07]	16	-						downstream_10k
chr2	155214585	155214603	28578[gene=NM_178111][PH=16][PH0=0.91][P=9.5e-12]	16	+	68728	Trp53inp2				3'UTR
chr2	155214667	155214677	28596[gene=NM_178111][PH=16][PH0=0.91][P=9.5e-12]	16	+	68728	Trp53inp2				3'UTR
chr2	155215523	155215539	28623[gene=NM_178111][PH=16][PH0=0.91][P=9.5e-12]	16	+	68728	Trp53inp2				3'UTR
chr2	156754053	156754064	30630[gene=NM_013865][PH=16][PH0=0.30][P=1.0e-100]	16	-	29812	Ndrg3				3'UTR
chr2	35157020	35157021	6825[gene=NM_001206367][PH=16][PH0=2.00][P=6.2e-07]	16	+	227753	Gsn				CDS
chr2	39052586	39052588	7176[gene=NM_024209][PH=16][PH0=0.44][P=1.0e-100]	16	-	67857	Ppp6c				3'UTR
chr2	71112980	71112990	12856[gene=NM_172436][PH=16][PH0=0.46][P=1.3e-14]	16	-	78830	Slc25a12				3'UTR
chr2	76688262	76688274	15576[gene=NM_011652][PH=16][PH0=0.28][P=4.6e-13]	16	-	22138	Ttn				intron
chr3	107241241	107241242	17065[gene=NM_145922][PH=16][PH0=0.24][P=1.4e-14]	16	-	99738	Kcnc4				3'UTR
chr4	137869413	137869420	23588[gene=NM_026880][PH=16][PH0=0.57][P=1.0e-14]	16	-	68943	Pink1				3'UTR
chr4	148608052	148608055	25906[gene=NM_207682][PH=16][PH0=0.06][P=4.5e-14]	16	-	16561	Kif1b				3'UTR
chr5	135096023	135096024	24200[gene=NM_033561][PH=16][PH0=0.57][P=1.1e-14]	16	-	22384	Eif4h				3'UTR
chr5	32794531	32794536	5377[gene=NM_172707][PH=16][PH0=1.54][P=2.4e-08]	16	+	19046	Ppp1cb				3'UTR
chr5	54046626	54046627	8937[gene=NM_001080928][PH=16][PH0=0.23][P=1.0e-100]	16	+	19664	Rbpj				3'UTR
chr5	65726671	65726680	10619[gene=NM_011258][PH=16][PH0=0.01][P=1.0e-100]	16	-	19687	Rfc1				intron
chr6	145164627	145164631	25145[gene=NM_001163628][PH=16][PH0=0.58][P=7.4e-15]	16	+	67636	Lyrm5				3'UTR
chr7	133600247	133600267	21391[gene=NM_007504][PH=16][PH0=3.25][P=5.0e-04]	16	-	11937	Atp2a1				CDS
chr7	138486940	138486948	22741[gene=NM_026655][PH=16][PH0=0.32][P=9.9e-15]	16	-	68277	2310057M21Rik				3'UTR
chr7	16534825	16534828	1914[gene=NM_153068][PH=16][PH0=0.61][P=2.7e-14]	16	-	259300	Ehd2				3'UTR
chr8	47621304	47621322	7370[gene=NM_007981][PH=16][PH0=0.31][P=1.7e-14]	16	+	14081	Acsl1				3'UTR
chr8	98388475	98388478	16600[gene=NM_010325][PH=16][PH0=0.95][P=1.2e-11]	16	-	14719	Got2				3'UTR
chr9	66875827	66875828	11438[gene=NM_001164249][PH=16][PH0=1.06][P=4.4e-11]	16	-	22003	Tpm1				3'UTR
chrX	156560555	156560556	22229[gene=NM_008810][PH=16][PH0=0.74][P=2.6e-13]	16	-	18597	Pdha1				3'UTR
chrX	159216492	159216501	22339[gene=NM_009031][PH=16][PH0=0.57][P=2.0e-14]	16	+	245688	Rbbp7				3'UTR
chrX	70740367	70740380	9250[gene=NM_007542][PH=16][PH0=1.94][P=3.7e-07]	16	+	12111	Bgn				3'UTR
chr11	102875599	102875609	21764[gene=NM_026551][PH=15][PH0=0.01][P=1.0e-100]	15	-	68087	Dcakd	Simple_repeat	1		intron
chr11	82745783	82745784	17470[gene=NM_178680][PH=15][PH0=0.03][P=1.0e-100]	15	+	217012	Unc45b	Simple_repeat	1		intron
chr11	82745869	82745870	17494[gene=NM_178680][PH=15][PH0=0.03][P=1.0e-100]	15	+	217012	Unc45b	Simple_repeat	1		intron
chr11	82746480	82746485	17657[gene=NM_178680][PH=15][PH0=0.03][P=1.0e-100]	15	+	217012	Unc45b	Simple_repeat	1		intron
chr13	39050726	39050745	6343[gene=NM_001170430][PH=15][PH0=0.01][P=1.0e-100]	15	-	108652	Slc35b3	Simple_repeat	1		intron
chr18	46430297	46430318	7751[gene=NM_172627][PH=15][PH0=0.05][P=1.0e-100]	15	-	225467	Pggt1b	Simple_repeat	1		intron
chr18	46909452	46909474	8282[gene=NM_009681][PH=15][PH0=0.17][P=1.0e-100]	15	+	11777	Ap3s1	Simple_repeat	1		intron
chr1	84816454	84816471	14701[gene=NM_133975][PH=15][PH0=0.03][P=1.0e-100]	15	-	14897	Trip12	Simple_repeat	1		intron
chr7	105000264	105000277	15670[gene=NM_011035][PH=15][PH0=0.28][P=1.4e-14]	15	+	18479	Pak1	Simple_repeat	0.615385		intron
chr2	74357924	74357926	13809[gene=NM_001110209][PH=15][PH0=0.56][P=3.9e-13]	15	-	69605	Lnp	SINE	1		3'UTR
chr10	40008499	40008506	6649[gene=NM_009665][PH=15][PH0=0.61][P=4.6e-13]	15	-	11702	Amd1				3'UTR
chr10	57235815	57235823	9599[gene=NM_019760][PH=15][PH0=0.83][P=3.6e-11]	15	-	56442	Serinc1				3'UTR
chr11	118164158	118164164	26235[gene=NM_011594][PH=15][PH0=1.43][P=7.6e-08]	15	-	21858	Timp2				3'UTR
chr11	17100159	17100160	2274[gene=NM_024459][PH=15][PH0=0.36][P=1.0e-100]	15	+	19058	Ppp3r1				3'UTR
chr11	60371043	60371052	10686[gene=NM_172943][PH=15][PH0=0.53][P=8.0e-14]	15	+	268420	Alkbh5				3'UTR
chr1	164579633	164579637	26675[gene=NM_010865][PH=15][PH0=1.05][P=6.2e-10]	15	+	17926	Myoc				3'UTR
chr11	87794829	87794833	17669[gene=NM_001168471][PH=15][PH0=0.86][P=4.4e-11]	15	-	68097	Dynll2				3'UTR
chr13	46744913	46744914	7563[gene=NM_026056][PH=15][PH0=0.62][P=6.4e-13]	15	+	67252	Cap2				3'UTR
chr13	93810751	93810763	15835[gene=NM_023821][PH=15][PH0=0.27][P=1.1e-13]	15	-						3'UTR
chr15	31388227	31388234	4546[gene=NM_172606][PH=15][PH0=0.44][P=1.0e-100]	15	-	223455	2013-03-06				3'UTR
chr16	31253944	31253959	5254[gene=NM_025800][PH=15][PH0=0.71][P=4.7e-12]	15	-	66849	Ppp1r2				3'UTR
chr16	37883840	37883848	7944[gene=NM_177093][PH=15][PH0=0.55][P=1.9e-13]	15	+	320184	Lrrc58				3'UTR
chr17	71343913	71343924	13799[gene=NM_026064][PH=15][PH0=0.63][P=3.6e-13]	15	-	67268	2900073G15Rik				3'UTR
chr17	71431439	71431451	14961[gene=NM_001083934][PH=15][PH0=0.14][P=1.0e-100]	15	+	17929	Myom1				intron
chr18	24444287	24444290	3964[gene=NM_013814][PH=15][PH0=0.13][P=3.6e-14]	15	+						downstream_10k
chr19	44471073	44471079	9380[gene=NM_009127][PH=15][PH0=0.80][P=3.6e-11]	15	-	20249	Scd1				3'UTR
chr19	9093145	9093148	1626[gene=NM_009643][PH=15][PH0=0.14][P=1.6e-13]	15	+	66395	Ahnak				3'UTR
chr2	104268139	104268150	20785[gene=NM_001145824][PH=15][PH0=1.79][P=3.2e-06]	15	-						downstream_10k
chr2	104268574	104268586	20874[gene=NM_001145824][PH=15][PH0=1.79][P=3.2e-06]	15	-						downstream_10k
chr2	121978451	121978456	22396[gene=NM_009735][PH=15][PH0=2.60][P=3.9e-05]	15	+	12010	B2m				3'UTR
chr2	152834864	152834884	29379[gene=NM_178939][PH=15][PH0=0.60][P=1.6e-13]	15	-	68559	Pdrg1				3'UTR
chr2	156217606	156217611	30503[gene=NR_024329][PH=15][PH0=1.41][P=8.7e-08]	15	-						deep_intergenic
chr2	20730953	20730962	3053[gene=NM_001081006][PH=15][PH0=0.24][P=1.0e-100]	15	+	208618	Etl4				3'UTR
chr2	76686480	76686483	15505[gene=NM_011652][PH=15][PH0=0.28][P=4.6e-13]	15	-	22138	Ttn				intron
chr2	76763754	76763758	16011[gene=NM_011652][PH=15][PH0=0.28][P=4.6e-13]	15	-	22138	Ttn				intron
chr3	122815053	122815063	20145[gene=NM_080451][PH=15][PH0=0.05][P=1.0e-100]	15	-						intron
chr3	138219321	138219329	23848[gene=NM_007917][PH=15][PH0=0.62][P=4.9e-13]	15	+	13684	Eif4e				3'UTR
chr3	146643253	146643268	25229[gene=NM_027594][PH=15][PH0=0.27][P=2.7e-14]	15	+						3'UTR
chr4	129392977	129392989	21447[gene=NR_045036][PH=15][PH0=0.08][P=1.0e-100]	15	-	20218	Khdrbs1				3'UTR
chr4	147248445	147248455	25440[gene=NM_133201][PH=15][PH0=0.75][P=1.3e-11]	15	-	170731	Mfn2				3'UTR
chr4	148608113	148608127	25919[gene=NM_207682][PH=15][PH0=0.06][P=4.5e-14]	15	-	16561	Kif1b				3'UTR
chr5	124035004	124035005	21565[gene=NM_019765][PH=15][PH0=0.03][P=1.0e-100]	15	-	56430	Clip1				intron
chr5	32793826	32793832	5282[gene=NM_172707][PH=15][PH0=1.54][P=2.3e-07]	15	+	19046	Ppp1cb				3'UTR
chr5	36945066	36945079	6366[gene=NM_001081232][PH=15][PH0=0.19][P=1.0e-100]	15	-	320661	D5Ertd579e				3'UTR
chr6	4489541	4489547	812[gene=NM_007743][PH=15][PH0=1.04][P=1.4e-09]	15	+	12843	Col1a2				CDS
chr6	72384002	72384008	11378[gene=NM_145569][PH=15][PH0=0.53][P=2.5e-14]	15	-	232087	Mat2a				3'UTR
chr7	133938877	133938880	21673[gene=NM_001177307][PH=15][PH0=2.26][P=1.3e-05]	15	-	11674	Aldoa				3'UTR
chr7	19999618	19999629	2703[gene=NM_007710][PH=15][PH0=2.85][P=2.0e-04]	15	+	12715	Ckm				CDS
chr8	47620202	47620217	7346[gene=NM_007981][PH=15][PH0=0.31][P=1.7e-14]	15	+	14081	Acsl1				3'UTR
chr8	88062658	88062660	14773[gene=NM_019794][PH=15][PH0=0.68][P=1.9e-12]	15	-	56445	Dnaja2				3'UTR
chr9	122744286	122744291	23798[gene=NM_001013405][PH=15][PH0=0.34][P=1.4e-14]	15	+	382117	D9Ertd402e				3'UTR
chr9	123066396	123066409	23899[gene=NM_011606][PH=15][PH0=0.80][P=6.6e-12]	15	+	21922	Clec3b				3'UTR
chr9	14346450	14346457	1588[gene=NM_001081395][PH=15][PH0=0.23][P=4.0e-14]	15	-	75723	Amotl1				3'UTR
chr9	59239959	59239976	9796[gene=NM_019927][PH=15][PH0=0.48][P=5.8e-14]	15	-	23806	Arih1				3'UTR
chr9	65537618	65537630	11701[gene=NM_010952][PH=15][PH0=1.28][P=8.3e-09]	15	+	18247	Oaz2				3'UTR
chr9	66875946	66875948	11465[gene=NM_001164249][PH=15][PH0=1.06][P=6.2e-10]	15	-	22003	Tpm1				3'UTR
chr9	7932092	7932094	672[gene=NM_001171147][PH=15][PH0=0.40][P=1.0e-100]	15	-	22601	Yap1				3'UTR
chrX	17134682	17134700	2026[gene=NM_028058][PH=15][PH0=0.46][P=1.7e-14]	15	-	72018	Fundc1				3'UTR
chrX	54046091	54046096	6984[gene=NM_010211][PH=15][PH0=2.09][P=7.4e-06]	15	+	14199	Fhl1				3'UTR
chrX	70740587	70740590	9298[gene=NM_007542][PH=15][PH0=1.94][P=2.8e-06]	15	+	12111	Bgn				3'UTR
chrX	72639879	72639887	9831[gene=NM_026126][PH=15][PH0=0.36][P=1.0e-100]	15	+	67391	Fundc2				3'UTR
chrX	93362046	93362053	12883[gene=NM_010833][PH=15][PH0=0.25][P=1.0e-100]	15	+	17698	Msn				3'UTR
chr7	133596716	133596721	21317[gene=NM_007504][PH=14][PH0=3.25][P=9.5e-03]	14	-	11937	Atp2a1	Low_complexity	1		intron
chr8	113837951	113837955	19289[gene=NM_029005][PH=14][PH0=0.04][P=1.0e-100]	14	-	74568	Mlkl	RNA	1		intron
chr12	82310656	82310664	12480[gene=NM_001167920][PH=14][PH0=0.02][P=1.0e-100]	14	-	110893	Slc8a3	Simple_repeat	1		intron
chr13	62346188	62346206	11187[gene=NR_002860][PH=14][PH0=0.05][P=1.0e-100]	14	-			Simple_repeat	1		intron
chr16	17635980	17636001	3218[gene=NM_001164609][PH=14][PH0=0.01][P=1.0e-100]	14	+	77626	Smpd4	Simple_repeat	0.809524		intron
chr17	71973320	71973345	15082[gene=NM_175639][PH=14][PH0=0.04][P=1.0e-100]	14	+			Simple_repeat	0.8		intron
chr19	37097328	37097329	7662[gene=NM_198300][PH=14][PH0=0.23][P=1.0e-100]	14	-	208922	Cpeb3	Simple_repeat	1		3'UTR
chr4	59219872	59219887	9157[gene=NM_011673][PH=14][PH0=0.12][P=3.3e-14]	14	+	22234	Ugcg	Simple_repeat	1		intron
chr5	147077899	147077923	26170[gene=NM_153599][PH=14][PH0=0.02][P=1.0e-100]	14	+	264064	Cdk8	Simple_repeat	0.75		intron
chr11	81876270	81876285	16888[gene=NM_011330][PH=14][PH0=0.48][P=1.6e-13]	14	+	20292	Ccl11	SINE	0.866667		3'UTR
chr19	37279219	37279244	7784[gene=NM_198300][PH=14][PH0=0.23][P=1.0e-100]	14	-	208922	Cpeb3	SINE	0.16		intron
chr3	102869452	102869458	17589[gene=NM_010937][PH=14][PH0=0.16][P=1.0e-100]	14	+	18176	Nras	SINE	1		3'UTR
chr4	148608807	148608808	25981[gene=NM_207682][PH=14][PH0=0.06][P=4.5e-14]	14	-	16561	Kif1b	SINE	1		3'UTR
chr9	40611729	40611739	6246[gene=NM_031165][PH=14][PH0=0.12][P=1.0e-100]	14	+	15481	Hspa8	snRNA	1		3'UTR
chr10	115823804	115823806	20648[gene=NM_029928][PH=14][PH0=0.11][P=1.0e-100]	14	+						downstream_10k
chr10	127481724	127481730	22982[gene=NM_001113199][PH=14][PH0=0.83][P=1.4e-09]	14	+	17938	Naca				CDS
chr10	17444928	17444939	2209[gene=NM_010828][PH=14][PH0=0.60][P=5.6e-12]	14	+	17684	Cited2				3'UTR
chr10	40007487	40007508	6621[gene=NM_009665][PH=14][PH0=0.61][P=1.1e-11]	14	-	100041585	Amd2				3'UTR
chr10	53626887	53626888	9039[gene=NM_008548][PH=14][PH0=0.22][P=1.0e-100]	14	-	17155	Man1a				3'UTR
chr10	66473358	66473361	11538[gene=NM_001204915][PH=14][PH0=0.28][P=1.0e-100]	14	-						downstream_10k
chr10	80290997	80291006	14106[gene=NM_008753][PH=14][PH0=2.56][P=2.2e-04]	14	+	18245	Oaz1				CDS||3'UTR
chr10	80860224	80860229	14360[gene=NM_008688][PH=14][PH0=0.36][P=2.8e-14]	14	-	18029	Nfic				3'UTR
chr10	87981178	87981181	15600[gene=NM_001252372][PH=14][PH0=0.47][P=3.9e-13]	14	-	109272	8030451F13Rik				3'UTR
chr11	109530304	109530311	24825[gene=NM_021880][PH=14][PH0=1.35][P=3.3e-07]	14	+	19084	Prkar1a				3'UTR
chr11	51799256	51799268	9012[gene=NM_009458][PH=14][PH0=1.11][P=1.7e-08]	14	-	22210	Ube2b				3'UTR
chr11	55209065	55209076	9893[gene=NM_009242][PH=14][PH0=1.65][P=2.7e-06]	14	-	20692	Sparc				3'UTR
chr11	57873416	57873426	10013[gene=NM_028451][PH=14][PH0=0.09][P=3.0e-14]	14	+						3'UTR
chr1	174140398	174140404	30582[gene=NM_009813][PH=14][PH0=1.28][P=9.8e-08]	14	-						downstream_10k||upstream_10k
chr11	94888153	94888154	19229[gene=NM_133667][PH=14][PH0=1.47][P=6.4e-07]	14	-	18604	Pdk2				3'UTR
chr11	95693103	95693116	21197[gene=NM_153104][PH=14][PH0=0.78][P=1.6e-10]	14	+	268469	Zfp652				3'UTR
chr11	96679390	96679399	19713[gene=NM_001130450][PH=14][PH0=0.26][P=2.1e-14]	14	-	18023	Nfe2l1				3'UTR
chr12	33661619	33661634	4510[gene=NM_013635][PH=14][PH0=0.57][P=5.7e-12]	14	+	19027	Sypl				3'UTR
chr12	39593479	39593491	5447[gene=NM_007960][PH=14][PH0=0.11][P=1.0e-100]	14	+	14009	Etv1				3'UTR
chr12	55960083	55960094	7973[gene=NM_007688][PH=14][PH0=0.55][P=2.3e-12]	14	-	12632	Cfl2				3'UTR
chr12	58341033	58341043	8425[gene=NM_001037746][PH=14][PH0=0.13][P=1.0e-100]	14	+	328099	AU021838				intron
chr12	70474503	70474513	10102[gene=NM_007481][PH=14][PH0=0.32][P=1.0e-100]	14	+	11845	Arf6				3'UTR
chr13	23832153	23832162	3651[gene=NM_015786][PH=14][PH0=1.41][P=2.7e-07]	14	+	50708	Hist1h1c				3'UTR
chr13	83803117	83803132	13531[gene=NM_001170537][PH=14][PH0=1.54][P=3.4e-06]	14	+	17260	Mef2c				3'UTR
chr13	93866611	93866620	15909[gene=NM_023821][PH=14][PH0=0.27][P=1.1e-13]	14	-						CDS
chr14	26705838	26705839	4315[gene=NM_013469][PH=14][PH0=0.26][P=1.0e-100]	14	+	11744	Anxa11				3'UTR
chr14	35374954	35374964	6038[gene=NM_001039071][PH=14][PH0=0.89][P=2.5e-09]	14	-	24131	Ldb3				3'UTR
chr14	63761745	63761752	10571[gene=NM_007798][PH=14][PH0=0.89][P=2.4e-09]	14	+	13030	Ctsb				3'UTR
chr16	37836517	37836535	7891[gene=NM_008047][PH=14][PH0=0.25][P=1.0e-100]	14	+	14314	Fstl1				3'UTR
chr16	56016721	56016731	9434[gene=NM_001024622][PH=14][PH0=0.22][P=1.0e-100]	14	-	76302	Pcnp				5'UTR||3'UTR
chr16	56690667	56690672	9550[gene=NM_001252443][PH=14][PH0=0.33][P=1.0e-100]	14	-	21787	Tfg				3'UTR
chr17	13209947	13209954	2895[gene=NM_013671][PH=14][PH0=0.52][P=1.7e-12]	14	+	20656	Sod2				3'UTR
chr17	71343869	71343874	13784[gene=NM_026064][PH=14][PH0=0.63][P=8.3e-12]	14	-	67268	2900073G15Rik				3'UTR
chr17	87399197	87399203	18194[gene=NM_145491][PH=14][PH0=1.93][P=3.4e-05]	14	+	104215	Rhoq				3'UTR
chr18	34506409	34506418	5430[gene=NM_007874][PH=14][PH0=0.75][P=1.5e-10]	14	-	13476	Reep5				3'UTR
chr18	61146193	61146201	10713[gene=NM_177407][PH=14][PH0=0.24][P=1.0e-100]	14	+	12322	Camk2a				3'UTR
chr18	63825942	63825955	11060[gene=NM_016792][PH=14][PH0=0.02][P=1.1e-14]	14	-	53382	Txnl1				intron
chr18	6789005	6789008	1070[gene=NM_181070][PH=14][PH0=1.05][P=9.7e-09]	14	+	19330	Rab18				3'UTR
chr1	92672646	92672652	15811[gene=NM_001243008][PH=14][PH0=0.65][P=8.2e-11]	14	-	12835	Col6a3				CDS
chr19	6398183	6398195	909[gene=NM_011224][PH=14][PH0=0.71][P=7.6e-11]	14	+	19309	Pygm				CDS||3'UTR
chr2	104266863	104266866	20712[gene=NM_001145824][PH=14][PH0=1.79][P=2.5e-05]	14	-						downstream_10k
chr2	151386478	151386489	27542[gene=NM_008019][PH=14][PH0=1.81][P=6.1e-06]	14	+	14225	Fkbp1a				3'UTR
chr2	156215794	156215800	30377[gene=NR_024329][PH=14][PH0=1.41][P=8.6e-07]	14	-						deep_intergenic
chr2	35152032	35152033	6804[gene=NM_001206367][PH=14][PH0=2.00][P=3.2e-05]	14	+	227753	Gsn				CDS
chr2	35158049	35158059	6847[gene=NM_001206367][PH=14][PH0=2.00][P=3.2e-05]	14	+	227753	Gsn				CDS
chr2	72245391	72245394	13297[gene=NM_023057][PH=14][PH0=0.02][P=1.0e-100]	14	+	65964	B230120H23Rik				intron
chr2	76678231	76678238	15405[gene=NM_011652][PH=14][PH0=0.28][P=4.6e-13]	14	-	22138	Ttn				intron
chr3	102881102	102881108	17622[gene=NM_001033303][PH=14][PH0=0.18][P=1.1e-14]	14	+	229665	Ampd1				intron
chr3	104460049	104460062	18016[gene=NM_009196][PH=14][PH0=0.12][P=2.0e-14]	14	+	20501	Slc16a1				3'UTR
chr3	157211006	157211010	26938[gene=NM_017381][PH=14][PH0=0.27][P=1.0e-100]	14	+	53861	Zranb2				3'UTR
chr4	107906431	107906442	17449[gene=NM_001033634][PH=14][PH0=0.30][P=1.0e-100]	14	-	414872	Zyg11b				5'UTR||3'UTR
chr4	129516726	129516728	21025[gene=NM_008974][PH=14][PH0=1.15][P=4.3e-08]	14	+	19244	Ptp4a2				5'UTR
chr4	137869473	137869479	23602[gene=NM_026880][PH=14][PH0=0.57][P=2.8e-12]	14	-	68943	Pink1				3'UTR
chr4	147247846	147247848	25402[gene=NM_133201][PH=14][PH0=0.75][P=2.3e-10]	14	-	170731	Mfn2				3'UTR
chr4	33108458	33108463	4277[gene=NM_027491][PH=14][PH0=1.06][P=2.5e-08]	14	+	52187	Rragd				3'UTR
chr4	33108992	33109000	4318[gene=NM_027491][PH=14][PH0=1.06][P=2.5e-08]	14	+	52187	Rragd				3'UTR
chr4	43527984	43528002	6659[gene=NM_009416][PH=14][PH0=1.56][P=1.2e-06]	14	-	22004	Tpm2				3'UTR
chr4	55403241	55403253	8563[gene=NM_009011][PH=14][PH0=0.19][P=1.0e-100]	14	+	19359	Rad23b				3'UTR
chr4	86222880	86222883	13012[gene=NM_178376][PH=14][PH0=0.45][P=8.6e-14]	14	+	68441	Rraga				3'UTR
chr5	117732701	117732719	20121[gene=NM_018858][PH=14][PH0=0.67][P=1.4e-11]	14	-	23980	Pebp1				3'UTR
chr5	117733179	117733187	20137[gene=NM_018858][PH=14][PH0=0.67][P=1.4e-11]	14	-	23980	Pebp1				3'UTR
chr5	124795681	124795688	21874[gene=NM_013812][PH=14][PH0=1.33][P=1.0e-07]	14	-	13445	Cdk2ap1				3'UTR
chr5	136385498	136385505	24643[gene=NM_018871][PH=14][PH0=0.87][P=1.3e-09]	14	-	22628	Ywhag				5'UTR||3'UTR
chr5	77778377	77778394	12853[gene=NM_001159518][PH=14][PH0=1.04][P=4.4e-09]	14	-	29817	Igfbp7				3'UTR
chr6	117126422	117126427	20335[gene=NM_001012477][PH=14][PH0=0.35][P=1.0e-100]	14	+	20315	Cxcl12				3'UTR
chr6	17291240	17291249	2869[gene=NM_007616][PH=14][PH0=2.20][P=9.2e-05]	14	+	12389	Cav1				3'UTR
chr6	29325585	29325594	5044[gene=NM_007594][PH=14][PH0=0.18][P=1.0e-100]	14	+	12321	Calu				3'UTR
chr6	54451297	54451314	9874[gene=NM_001167860][PH=14][PH0=0.14][P=3.8e-14]	14	+						downstream_10k
chr6	71163956	71163964	10881[gene=NM_001160127][PH=14][PH0=0.24][P=1.0e-100]	14	-						downstream_10k
chr7	119254242	119254257	18274[gene=NM_133758][PH=14][PH0=0.42][P=1.5e-13]	14	+	74996	Usp47				3'UTR
chr7	119254564	119254570	18309[gene=NM_133758][PH=14][PH0=0.42][P=1.5e-13]	14	+	74996	Usp47				3'UTR
chr7	133967496	133967511	21350[gene=NM_026884][PH=14][PH0=0.04][P=1.0e-100]	14	+						5'UTR
chr7	148195597	148195598	24377[gene=NM_025378][PH=14][PH0=0.76][P=4.1e-11]	14	-	66141	Ifitm3				3'UTR
chr7	149698014	149698024	25296[gene=NM_001163664][PH=14][PH0=2.45][P=1.4e-04]	14	+	21957	Tnnt3				CDS
chr7	19999530	19999535	2684[gene=NM_007710][PH=14][PH0=2.85][P=9.8e-04]	14	+	12715	Ckm				CDS
chr7	74875821	74875826	10635[gene=NM_183312][PH=14][PH0=0.55][P=3.6e-12]	14	-	233335	Dmn				3'UTR
chr7	74876073	74876084	10649[gene=NM_183312][PH=14][PH0=0.55][P=3.6e-12]	14	-	233335	Dmn				3'UTR
chr8	27139790	27139792	3912[gene=NM_207659][PH=14][PH0=0.12][P=1.0e-100]	14	-	320191	Hook3				3'UTR
chr8	90185911	90185918	15172[gene=NM_033327][PH=14][PH0=0.18][P=2.2e-14]	14	-	94187	Zfp423				3'UTR
chr8	94192230	94192239	15194[gene=NM_011936][PH=14][PH0=0.52][P=1.5e-12]	14	+	26383	Fto				3'UTR
chr9	118491453	118491455	22665[gene=NM_018748][PH=14][PH0=0.14][P=1.0e-100]	14	+	54214	Golga4				3'UTR
chr9	55983884	55983899	8933[gene=NM_019793][PH=14][PH0=0.56][P=1.7e-12]	14	-	56434	Tspan3				3'UTR
chrX	12193353	12193367	1314[gene=NM_027439][PH=14][PH0=0.58][P=3.5e-12]	14	+	70495	Atp6ap2				3'UTR
chrX	160896734	160896749	22693[gene=NM_026853][PH=14][PH0=0.39][P=1.7e-14]	14	+	68854	Asb11				3'UTR
chrX	132781218	132781233	18541[gene=NM_011712][PH=13][PH0=0.54][P=1.4e-11]	13	+	22381	Wbp5	LINE	1		CDS||3'UTR
chr11	82745035	82745040	17319[gene=NM_178680][PH=13][PH0=0.03][P=1.0e-100]	13	+	217012	Unc45b	Low_complexity	0.6		intron
chr16	24870242	24870249	4923[gene=NM_178665][PH=13][PH0=0.05][P=1.0e-100]	13	+	210126	Lpp	LTR	1		intron
chr11	102875095	102875105	21617[gene=NM_026551][PH=13][PH0=0.01][P=1.0e-100]	13	-	68087	Dcakd	Simple_repeat	1		intron
chr16	31123732	31123733	5129[gene=NM_030138][PH=13][PH0=0.02][P=1.0e-100]	13	-	78618	Centb2	Simple_repeat	1		intron
chr17	82019790	82019815	15790[gene=NM_001112798][PH=13][PH0=0.01][P=1.0e-100]	13	-	20541	Slc8a1	Simple_repeat	0.4		intron
chr3	136457627	136457651	23251[gene=NM_008913][PH=13][PH0=0.36][P=2.3e-13]	13	+	19055	Ppp3ca	Simple_repeat	0.875		intron
chr5	143665298	143665315	26190[gene=NM_007393][PH=13][PH0=0.88][P=1.1e-08]	13	-	11461	Actb	Simple_repeat	0.411765		3'UTR
chr6	101293398	101293413	17182[gene=NM_018884][PH=13][PH0=0.20][P=1.0e-100]	13	-	55983	Pdzrn3	Simple_repeat	0.733333		intron
chr9	34416823	34416841	5163[gene=NM_001190911][PH=13][PH0=0.01][P=1.0e-100]	13	+	67703	Kirrel3	Simple_repeat	0.888889		intron
chr9	58474277	58474305	9796[gene=NM_009145][PH=13][PH0=1.26][P=9.3e-07]	13	+	20320	Nptn	Simple_repeat	0.642857		intron
chr4	59631393	59631398	9259[gene=NM_024255][PH=13][PH0=0.17][P=1.0e-100]	13	+	72479	Hsdl2	SINE	1		3'UTR
chr11	100818351	100818360	20876[gene=NM_008986][PH=13][PH0=0.76][P=3.5e-09]	13	-	19285	Ptrf				3'UTR
chr1	13129294	13129308	1497[gene=NM_001077695][PH=13][PH0=0.06][P=3.6e-14]	13	-	17978	Ncoa2				3'UTR
chr11	40493107	40493110	6684[gene=NM_001199274][PH=13][PH0=0.88][P=1.3e-08]	13	-	108645	Mat2b				3'UTR
chr11	58914529	58914546	10699[gene=NM_001171512][PH=13][PH0=0.05][P=1.0e-100]	13	-						deep_intergenic
chr11	60013272	60013274	10990[gene=NM_011480][PH=13][PH0=0.15][P=1.0e-100]	13	-	20787	Srebf1				3'UTR
chr1	166367671	166367674	28584[gene=NM_009721][PH=13][PH0=2.34][P=1.0e-03]	13	-	11931	Atp1b1				3'UTR
chr1	166368062	166368067	28657[gene=NM_009721][PH=13][PH0=2.34][P=1.0e-03]	13	-	11931	Atp1b1				3'UTR
chr1	166368163	166368164	28690[gene=NM_009721][PH=13][PH0=2.34][P=1.0e-03]	13	-	11931	Atp1b1				3'UTR
chr11	67022543	67022561	12350[gene=NM_030679][PH=13][PH0=1.18][P=1.2e-06]	13	+	17879	Myh1				CDS
chr11	67065225	67065235	12845[gene=NM_010855][PH=13][PH0=1.84][P=1.9e-04]	13	+	17884	Myh4				CDS
chr11	68635728	68635744	12725[gene=NM_023668][PH=13][PH0=0.26][P=1.0e-100]	13	-	83431	Ndel1				3'UTR
chr11	69211274	69211279	12933[gene=NM_025915][PH=13][PH0=0.28][P=7.0e-15]	13	-	67020	Tmem88				CDS
chr1	174203732	174203749	30662[gene=NM_178405][PH=13][PH0=0.34][P=3.9e-13]	13	-	98660	Atp1a2				3'UTR
chr1	181556647	181556650	29898[gene=NM_146105][PH=13][PH0=0.14][P=1.0e-100]	13	+	226744	9630058J23Rik				3'UTR
chr11	82744761	82744764	17256[gene=NM_178680][PH=13][PH0=0.03][P=1.0e-100]	13	+	217012	Unc45b				intron
chr11	82746103	82746105	17556[gene=NM_178680][PH=13][PH0=0.03][P=1.0e-100]	13	+	217012	Unc45b				intron
chr11	88155613	88155618	17788[gene=NM_054043][PH=13][PH0=0.35][P=4.9e-13]	13	-	76626	Msi2				5'UTR||3'UTR
chr12	3248012	3248019	67[gene=NM_016676][PH=13][PH0=1.52][P=1.3e-05]	13	-	19325	Rab10				3'UTR
chr12	3248848	3248853	175[gene=NM_016676][PH=13][PH0=1.52][P=1.3e-05]	13	-	19325	Rab10				3'UTR
chr13	46744764	46744766	7544[gene=NM_026056][PH=13][PH0=0.62][P=2.9e-10]	13	+	67252	Cap2				3'UTR
chr13	83804987	83804996	13653[gene=NM_001170537][PH=13][PH0=1.54][P=2.8e-05]	13	+						downstream_10k
chr13	83805980	83805987	13711[gene=NM_001170537][PH=13][PH0=1.54][P=2.8e-05]	13	+						downstream_10k
chr14	21319534	21319541	2891[gene=NM_008914][PH=13][PH0=0.59][P=1.9e-10]	13	-	19056	Ppp3cb				3'UTR
chr14	21851812	21851824	3178[gene=NM_009502][PH=13][PH0=0.30][P=9.3e-14]	13	+	22330	Vcl				3'UTR
chr14	35157864	35157865	5942[gene=NM_008133][PH=13][PH0=0.33][P=8.4e-14]	13	+	14661	Glud1				3'UTR
chr15	102801935	102801940	17874[gene=NM_010462][PH=13][PH0=0.80][P=3.8e-09]	13	+	209448	Hoxc10				3'UTR
chr15	31415861	31415873	4578[gene=NM_172606][PH=13][PH0=0.44][P=6.9e-12]	13	-	223455	2013-03-06				CDS
chr15	41691886	41691894	6150[gene=NM_001130166][PH=13][PH0=0.23][P=2.1e-14]	13	+	170719	Oxr1				3'UTR
chr15	5168132	5168155	488[gene=NM_026213][PH=13][PH0=0.42][P=1.2e-12]	13	+	67515	Ttc33				3'UTR
chr1	60390534	60390542	9572[gene=NM_173444][PH=13][PH0=0.04][P=1.0e-100]	13	+	269198	Nbeal1				3'UTR
chr16	31254074	31254079	5301[gene=NM_025800][PH=13][PH0=0.71][P=1.7e-09]	13	-	66849	Ppp1r2				3'UTR
chr16	32472551	32472563	6462[gene=NM_009981][PH=13][PH0=0.31][P=1.0e-100]	13	+						downstream_10k||upstream_10k
chr16	8844695	8844710	1145[gene=NM_001081400][PH=13][PH0=0.08][P=1.8e-14]	13	+	69053	1810013L24Rik				intron
chr17	14540850	14540857	3399[gene=NM_022315][PH=13][PH0=0.76][P=3.0e-09]	13	+	64074	Smoc2				3'UTR
chr17	14541049	14541058	3442[gene=NM_022315][PH=13][PH0=0.76][P=3.0e-09]	13	+	64074	Smoc2				3'UTR
chr17	5147823	5147829	755[gene=NM_001085355][PH=13][PH0=0.01][P=1.0e-100]	13	+	239985	Arid1b				intron
chr17	53811566	53811570	12176[gene=NM_020005][PH=13][PH0=0.17][P=1.0e-100]	13	+	18519	Kat2b				3'UTR
chr17	7931715	7931723	879[gene=NM_001081416][PH=13][PH0=0.16][P=1.0e-100]	13	-	68655	Fndc1				3'UTR
chr17	87397799	87397804	18059[gene=NM_145491][PH=13][PH0=1.93][P=2.3e-04]	13	+	104215	Rhoq				3'UTR
chr17	87399167	87399169	18182[gene=NM_145491][PH=13][PH0=1.93][P=2.3e-04]	13	+	104215	Rhoq				3'UTR
chr18	34504980	34504983	5408[gene=NM_007874][PH=13][PH0=0.75][P=2.7e-09]	13	-	13476	Reep5				3'UTR
chr18	6789110	6789118	1084[gene=NM_181070][PH=13][PH0=1.05][P=1.2e-07]	13	+	19330	Rab18				3'UTR
chr1	92663769	92663774	15642[gene=NM_001243008][PH=13][PH0=0.65][P=1.6e-09]	13	-	12835	Col6a3				3'UTR
chr2	119411227	119411246	21023[gene=NM_019769][PH=13][PH0=1.57][P=1.4e-05]	13	+	56398	1500003O03Rik				3'UTR
chr2	131762946	131762961	24280[gene=NM_011170][PH=13][PH0=1.33][P=1.7e-06]	13	+	26434	Prnd				3'UTR
chr2	155214525	155214530	28563[gene=NM_178111][PH=13][PH0=0.91][P=3.5e-08]	13	+	68728	Trp53inp2				3'UTR
chr2	180882440	180882442	34964[gene=NM_007906][PH=13][PH0=0.45][P=3.1e-12]	13	-	13628	Eef1a2				3'UTR
chr2	25992595	25992597	4318[gene=NM_001256522][PH=13][PH0=0.73][P=1.4e-09]	13	-						5'UTR
chr2	35163275	35163284	6905[gene=NM_001206367][PH=13][PH0=2.00][P=2.0e-04]	13	+	227753	Gsn				3'UTR
chr3	60432832	60432833	9690[gene=NM_001253713][PH=13][PH0=1.87][P=1.7e-04]	13	+	56758	Mbnl1				3'UTR
chr3	69359278	69359296	11345[gene=NM_178726][PH=13][PH0=0.23][P=1.0e-100]	13	+	242083	Ppm1l				3'UTR
chr3	96594202	96594210	16274[gene=NM_026406][PH=13][PH0=0.37][P=3.2e-13]	13	+	67845	Rnf115				3'UTR
chr4	125909639	125909646	20763[gene=NM_001145970][PH=13][PH0=0.12][P=1.4e-14]	13	-	245877	Mtap7d1				3'UTR
chr4	129525558	129525567	21094[gene=NM_008974][PH=13][PH0=1.15][P=4.9e-07]	13	+	19244	Ptp4a2				3'UTR
chr4	133276748	133276761	22374[gene=NM_001080819][PH=13][PH0=0.12][P=7.3e-14]	13	-	93760	Arid1a				CDS
chr4	147248603	147248606	25459[gene=NM_133201][PH=13][PH0=0.75][P=4.0e-09]	13	-	170731	Mfn2				3'UTR
chr4	148610629	148610635	26098[gene=NM_207682][PH=13][PH0=0.06][P=4.5e-14]	13	-	16561	Kif1b				3'UTR
chr4	33108156	33108159	4254[gene=NM_027491][PH=13][PH0=1.06][P=3.0e-07]	13	+	52187	Rragd				3'UTR
chr4	63211614	63211631	9775[gene=NM_024173][PH=13][PH0=0.93][P=1.3e-08]	13	+	66290	Atp6v1g1				3'UTR
chr5	135097195	135097203	24237[gene=NM_033561][PH=13][PH0=0.57][P=6.6e-11]	13	-	22384	Eif4h				3'UTR
chr5	15877389	15877400	1995[gene=NM_001110843][PH=13][PH0=0.30][P=6.7e-14]	13	+	12293	Cacna2d1				3'UTR
chr5	30510812	30510821	4649[gene=NM_145558][PH=13][PH0=0.23][P=8.8e-15]	13	+	231086	Hadhb				3'UTR
chr5	93611597	93611613	15184[gene=NM_017367][PH=13][PH0=0.39][P=7.1e-13]	13	-	12453	Ccni				3'UTR
chr6	119875487	119875493	20193[gene=NM_001185020][PH=13][PH0=0.22][P=4.4e-14]	13	-	232341	Wnk1				3'UTR
chr6	13035898	13035900	2032[gene=NM_027992][PH=13][PH0=0.28][P=2.7e-14]	13	+	71900	Tmem106b				3'UTR
chr6	133056289	133056296	23135[gene=NM_001163445][PH=13][PH0=0.40][P=1.1e-12]	13	+						3'UTR
chr6	30163237	30163240	3985[gene=NM_001169576][PH=13][PH0=0.18][P=1.0e-100]	13	-	22214	Ube2h				3'UTR
chr6	4490569	4490586	832[gene=NM_007743][PH=13][PH0=1.04][P=2.3e-07]	13	+	12843	Col1a2				CDS
chr6	5434022	5434025	444[gene=NM_013743][PH=13][PH0=0.48][P=1.3e-11]	13	-	27273	Pdk4				3'UTR
chr7	107647882	107647887	16301[gene=NM_011671][PH=13][PH0=0.25][P=1.0e-100]	13	+	22228	Ucp2				3'UTR
chr7	119253929	119253947	18253[gene=NM_133758][PH=13][PH0=0.42][P=4.3e-12]	13	+	74996	Usp47				3'UTR
chr7	122618231	122618241	18788[gene=NM_001025559][PH=13][PH0=0.25][P=1.0e-100]	13	-	20679	Sox6				3'UTR
chr7	148645549	148645567	24768[gene=NM_001163689][PH=13][PH0=0.66][P=4.7e-10]	13	+	66853	Pnpla2				CDS
chr7	30972006	30972017	4742[gene=NM_009795][PH=13][PH0=1.96][P=8.8e-05]	13	-	12336	Capns1				3'UTR
chr7	30972347	30972358	4799[gene=NM_009795][PH=13][PH0=1.96][P=8.8e-05]	13	-	12336	Capns1				3'UTR
chr7	31339861	31339871	4896[gene=NM_001012401][PH=13][PH0=1.81][P=3.5e-05]	13	+	243912	Hspb6				3'UTR
chr7	74877499	74877519	10668[gene=NM_183312][PH=13][PH0=0.55][P=8.6e-11]	13	-	233335	Dmn				3'UTR
chr7	88249609	88249613	13051[gene=NM_054085][PH=13][PH0=0.65][P=9.0e-10]	13	+	116904	Alpk3				3'UTR
chr8	23687596	23687610	3033[gene=NM_001198998][PH=13][PH0=0.38][P=2.8e-13]	13	-	22335	Vdac3				5'UTR||3'UTR
chr8	42077125	42077126	6540[gene=NM_001005863][PH=13][PH0=0.30][P=5.9e-14]	13	-	102103	Mtus1				3'UTR
chr8	55608061	55608078	8802[gene=NM_029701][PH=13][PH0=0.19][P=1.6e-14]	13	-	76687	Spcs3				3'UTR
chr8	67071563	67071580	10563[gene=NM_013494][PH=13][PH0=0.85][P=8.6e-09]	13	-	12876	Cpe				3'UTR
chr8	95376866	95376884	15419[gene=NM_008610][PH=13][PH0=0.79][P=5.0e-09]	13	+	17390	Mmp2				3'UTR
chr9	123500943	123500952	24226[gene=NM_030692][PH=13][PH0=0.40][P=1.4e-12]	13	+	83493	Sacm1l				3'UTR
chr9	30874368	30874384	4479[gene=NM_001115130][PH=13][PH0=0.16][P=1.0e-100]	13	+	235132	Zbtb44				5'UTR
chr9	59239197	59239201	9758[gene=NM_019927][PH=13][PH0=0.48][P=2.4e-11]	13	-	23806	Arih1				3'UTR
chr9	59526641	59526659	10109[gene=NM_001253883][PH=13][PH0=2.12][P=3.5e-04]	13	+	18746	Pkm2				3'UTR
chr9	69339477	69339478	12944[gene=NM_007585][PH=13][PH0=0.43][P=1.3e-12]	13	+	12306	Anxa2				3'UTR
chr9	74904909	74904925	14381[gene=NM_001142655][PH=13][PH0=0.66][P=7.7e-10]	13	+	59046	Arpp19				3'UTR
chr9	96233630	96233642	16806[gene=NM_007502][PH=13][PH0=0.37][P=1.9e-13]	13	-	11933	Atp1b3				3'UTR
chrX	103163453	103163461	14050[gene=NM_001190409][PH=13][PH0=0.20][P=1.0e-100]	13	-						downstream_10k
chrX	54045091	54045101	6890[gene=NM_010211][PH=13][PH0=2.09][P=3.0e-04]	13	+	14199	Fhl1				CDS
chr10	32836146	32836169	4975[gene=NM_029726][PH=12][PH0=0.07][P=1.0e-100]	12	+			LINE	0.565217		intron
chr1	37474471	37474488	6213[gene=NM_198006][PH=12][PH0=1.20][P=9.3e-06]	12	-	76178	6330578E17Rik	LINE	1		3'UTR
chr15	99652636	99652663	17883[gene=NM_001113545][PH=12][PH0=0.01][P=1.9e-14]	12	-	65970	Lima1	LINE	0.962963		intron
chr11	82745207	82745210	17359[gene=NM_178680][PH=12][PH0=0.03][P=1.0e-100]	12	+	217012	Unc45b	Low_complexity	1		intron
chr1	130035249	130035269	20535[gene=NM_181750][PH=12][PH0=0.02][P=1.0e-100]	12	+	226412	R3hdm1	Simple_repeat	1		intron
chr1	163898956	163898971	27949[gene=NM_001204904][PH=12][PH0=0.03][P=1.0e-100]	12	-			Simple_repeat	1		intron
chr11	82746196	82746198	17581[gene=NM_178680][PH=12][PH0=0.03][P=1.0e-100]	12	+	217012	Unc45b	Simple_repeat	1		intron
chr12	80098005	80098028	11939[gene=NM_178745][PH=12][PH0=0.02][P=1.0e-100]	12	-	268567	6330442E10Rik	Simple_repeat	0.913043		intron
chr14	35377860	35377875	6057[gene=NM_001039071][PH=12][PH0=0.89][P=4.7e-07]	12	-	24131	Ldb3	Simple_repeat	1		intron
chr15	38230120	38230130	5853[gene=NM_013692][PH=12][PH0=0.07][P=1.0e-100]	12	-	21847	Klf10	Simple_repeat	1		exon_unclassified
chr15	73059943	73059959	11512[gene=NM_007982][PH=12][PH0=0.01][P=1.0e-100]	12	-	14083	Ptk2	Simple_repeat	1		intron
chr16	87703853	87703875	16125[gene=NM_007520][PH=12][PH0=0.04][P=2.6e-14]	12	+	12013	Bach1	Simple_repeat	0.863636		intron
chr18	10013413	10013426	1323[gene=NM_001038589][PH=12][PH0=0.16][P=1.0e-100]	12	-	59025	Usp14	Simple_repeat	1		intron
chr4	136302647	136302655	23241[gene=NM_010142][PH=12][PH0=0.01][P=2.1e-14]	12	-	13844	Ephb2	Simple_repeat	1		intron
chr4	45537890	45537904	7261[gene=NM_001033306][PH=12][PH0=0.01][P=1.0e-100]	12	-			Simple_repeat	1		intron
chr5	124823266	124823283	21953[gene=NM_001081203][PH=12][PH0=0.09][P=1.0e-100]	12	-	243272	Sbno1	Simple_repeat	0.411765		3'UTR
chr6	119312301	119312329	19971[gene=NM_197985][PH=12][PH0=0.05][P=1.0e-100]	12	-	68465	Adipor2	Simple_repeat	0.75		intron
chr8	12936972	12936973	1770[gene=NM_178076][PH=12][PH0=0.01][P=2.4e-14]	12	+	17207	Mcf2l	Simple_repeat	1		intron
chr8	97526723	97526745	16039[gene=NM_001198894][PH=12][PH0=0.09][P=1.6e-14]	12	+	14766	Gpr56	Simple_repeat	1		intron
chrX	100945180	100945183	13635[gene=NM_009197][PH=12][PH0=0.04][P=1.0e-100]	12	-	20502	Slc16a2	SINE	1		intron
chr10	114727062	114727070	20050[gene=NM_024454][PH=12][PH0=0.53][P=5.0e-10]	12	-	216344	Rab21				3'UTR
chr10	115823872	115823877	20661[gene=NM_029928][PH=12][PH0=0.11][P=1.0e-100]	12	+						downstream_10k
chr10	117252016	117252018	20812[gene=NM_024457][PH=12][PH0=0.41][P=2.7e-11]	12	-	215449	Rap1b				3'UTR
chr10	20060896	20060898	2786[gene=NM_001025392][PH=12][PH0=0.15][P=1.0e-100]	12	+	72567	Bclaf1				3'UTR
chr10	50701363	50701377	8481[gene=NM_011376][PH=12][PH0=0.04][P=1.0e-100]	12	+	20464	Sim1				CDS
chr10	87398429	87398445	15797[gene=NM_001111275][PH=12][PH0=0.11][P=1.0e-100]	12	+	16000	Igf1				3'UTR
chr11	118163245	118163249	26127[gene=NM_011594][PH=12][PH0=1.43][P=5.6e-05]	12	-	21858	Timp2				3'UTR
chr11	3425961	3425964	127[gene=NM_001159284][PH=12][PH0=0.05][P=3.0e-14]	12	-	29856	Smtn				intron
chr11	55208205	55208208	9823[gene=NM_009242][PH=12][PH0=1.65][P=1.5e-04]	12	-	20692	Sparc				3'UTR
chr11	67062139	67062154	12772[gene=NM_010855][PH=12][PH0=1.84][P=1.2e-03]	12	+	17884	Myh4				CDS
chr1	171906057	171906070	29876[gene=NM_022563][PH=12][PH0=0.09][P=3.7e-14]	12	-	18214	Ddr2				3'UTR
chr11	77349809	77349814	15220[gene=NM_144825][PH=12][PH0=0.30][P=5.2e-12]	12	-	216965	Taok1				3'UTR
chr11	82745537	82745543	17417[gene=NM_178680][PH=12][PH0=0.03][P=1.0e-100]	12	+	217012	Unc45b				intron
chr11	82746868	82746869	17739[gene=NM_178680][PH=12][PH0=0.03][P=1.0e-100]	12	+	217012	Unc45b				intron
chr1	20672916	20672937	2608[gene=NR_029902][PH=12][PH0=2.50][P=3.8e-04]	12	+					mmu-mir-133b	deep_intergenic
chr12	32280636	32280645	4332[gene=NM_001164090][PH=12][PH0=0.26][P=1.4e-13]	12	-	12033	Bcap29				3'UTR
chr12	3248750	3248752	154[gene=NM_016676][PH=12][PH0=1.52][P=1.0e-04]	12	-	19325	Rab10				3'UTR
chr13	109955222	109955225	17697[gene=NM_011056][PH=12][PH0=0.24][P=1.3e-13]	12	+	238871	Pde4d				intron
chr13	19683817	19683834	2587[gene=NM_134065][PH=12][PH0=1.50][P=6.2e-05]	12	-	105298	Epdr1				3'UTR
chr13	38070775	38070794	6114[gene=NM_025965][PH=12][PH0=0.10][P=4.2e-14]	12	-	107513	Ssr1				3'UTR
chr14	22267731	22267740	3381[gene=NM_134079][PH=12][PH0=0.53][P=4.7e-10]	12	+	11534	Adk				3'UTR
chr14	37688633	37688637	6484[gene=NM_027045][PH=12][PH0=0.17][P=1.0e-100]	12	-	72972	Gcap14				3'UTR
chr14	52525659	52525668	8650[gene=NM_001145959][PH=12][PH0=0.60][P=2.3e-09]	12	-	29811	Ndrg2				3'UTR
chr15	38419641	38419661	5896[gene=NM_001102458][PH=12][PH0=0.15][P=1.0e-100]	12	-	54375	Azin1				3'UTR
chr15	4104198	4104209	233[gene=NM_024188][PH=12][PH0=0.91][P=4.2e-07]	12	+	67041	Oxct1				3'UTR
chr15	4105201	4105202	285[gene=NM_024188][PH=12][PH0=0.91][P=4.2e-07]	12	+	67041	Oxct1				3'UTR
chr15	74789117	74789119	11289[gene=NM_001164037][PH=12][PH0=0.59][P=1.9e-09]	12	+	17069	Ly6e				CDS
chr15	97962811	97962816	16379[gene=NM_001163488][PH=12][PH0=1.06][P=1.7e-06]	12	+	18642	Pfkm				3'UTR
chr1	59927438	59927451	9300[gene=NM_007561][PH=12][PH0=0.33][P=4.4e-12]	12	+	12168	Bmpr2				3'UTR
chr16	36034115	36034120	7475[gene=NM_008465][PH=12][PH0=0.68][P=1.8e-08]	12	+	16646	Kpna1				3'UTR
chr16	36035902	36035917	7563[gene=NM_008465][PH=12][PH0=0.68][P=1.8e-08]	12	+	16646	Kpna1				3'UTR
chr16	4482415	4482422	346[gene=NM_175347][PH=12][PH0=0.51][P=8.4e-10]	12	-	106393	Srl				3'UTR
chr17	10399486	10399488	1326[gene=NM_001159517][PH=12][PH0=0.55][P=1.9e-09]	12	-						5'UTR
chr17	14541010	14541013	3432[gene=NM_022315][PH=12][PH0=0.76][P=4.7e-08]	12	+	64074	Smoc2				3'UTR
chr17	44233841	44233858	8432[gene=NM_199016][PH=12][PH0=0.28][P=7.1e-13]	12	-	224794	Enpp4				3'UTR
chr17	5146854	5146855	524[gene=NM_001085355][PH=12][PH0=0.01][P=1.0e-100]	12	+	239985	Arid1b				intron
chr17	5147400	5147402	651[gene=NM_001085355][PH=12][PH0=0.01][P=1.0e-100]	12	+	239985	Arid1b				intron
chr17	5147765	5147771	741[gene=NM_001085355][PH=12][PH0=0.01][P=1.0e-100]	12	+	239985	Arid1b				intron
chr17	71430597	71430615	14939[gene=NM_001083934][PH=12][PH0=0.14][P=1.0e-100]	12	+	17929	Myom1				intron
chr17	72207599	72207605	15178[gene=NM_030179][PH=12][PH0=0.20][P=1.1e-16]	12	+	78785	Clip4				3'UTR
chr17	80249448	80249461	15343[gene=NM_019717][PH=12][PH0=0.27][P=3.4e-13]	12	-	56298	Arl6ip2				3'UTR
chr17	87399240	87399252	18207[gene=NM_145491][PH=12][PH0=1.93][P=1.4e-03]	12	+	104215	Rhoq				3'UTR
chr17	9177548	9177549	2112[gene=NM_011866][PH=12][PH0=0.08][P=3.5e-14]	12	+	23984	Pde10a				3'UTR
chr18	38001360	38001366	6639[gene=NM_033584][PH=12][PH0=0.28][P=7.1e-13]	12	+	93707	Pcdhgc4				3'UTR
chr18	44515256	44515260	7895[gene=NM_001033621][PH=12][PH0=1.23][P=7.2e-06]	12	+	58916	Myot				3'UTR
chr18	6789530	6789535	1108[gene=NM_181070][PH=12][PH0=1.05][P=1.3e-06]	12	+	19330	Rab18				3'UTR
chr18	6789822	6789830	1123[gene=NM_181070][PH=12][PH0=1.05][P=1.3e-06]	12	+	19330	Rab18				3'UTR
chr19	36965791	36965792	6695[gene=NM_001163635][PH=12][PH0=0.40][P=6.6e-11]	12	+						3'UTR
chr19	36967248	36967250	6756[gene=NM_001163635][PH=12][PH0=0.40][P=6.6e-11]	12	+						3'UTR
chr2	119425991	119426003	21183[gene=NR_015473][PH=12][PH0=0.88][P=1.3e-07]	12	+						3'UTR
chr2	156215715	156215731	30359[gene=NR_024329][PH=12][PH0=1.41][P=6.6e-05]	12	-						deep_intergenic
chr2	164603059	164603066	31995[gene=NM_009394][PH=12][PH0=1.50][P=1.8e-05]	12	-	21925	Tnnc2				CDS
chr2	71112438	71112448	12840[gene=NM_172436][PH=12][PH0=0.46][P=1.5e-10]	12	-	78830	Slc25a12				3'UTR
chr2	72240766	72240769	13129[gene=NM_023057][PH=12][PH0=0.02][P=1.0e-100]	12	+	65964	B230120H23Rik				3'UTR
chr2	76696113	76696121	15653[gene=NM_011652][PH=12][PH0=0.28][P=1.8e-11]	12	-	22138	Ttn				intron
chr2	76764924	76764935	16037[gene=NM_011652][PH=12][PH0=0.28][P=1.8e-11]	12	-	22138	Ttn				intron
chr3	141965830	141965845	23209[gene=NM_001190852][PH=12][PH0=0.13][P=1.0e-100]	12	-	56376	Pdlim5				intron
chr3	51324562	51324570	7258[gene=NM_080793][PH=12][PH0=0.31][P=3.6e-12]	12	-	73251	Setd7				3'UTR
chr3	53065203	53065220	8104[gene=NM_175386][PH=12][PH0=0.31][P=1.1e-12]	12	+	108927	Lhfp				3'UTR
chr3	57645999	57646012	8411[gene=NM_019410][PH=12][PH0=1.09][P=1.8e-06]	12	-	18645	Pfn2				3'UTR
chr3	60431347	60431355	9604[gene=NM_001253713][PH=12][PH0=1.87][P=1.1e-03]	12	+	56758	Mbnl1				3'UTR
chr3	60431816	60431822	9639[gene=NM_001253713][PH=12][PH0=1.87][P=1.1e-03]	12	+	56758	Mbnl1				3'UTR
chr3	60432635	60432646	9673[gene=NM_001253713][PH=12][PH0=1.87][P=1.1e-03]	12	+	56758	Mbnl1				3'UTR
chr3	95465539	95465546	15778[gene=NM_008562][PH=12][PH0=0.42][P=6.5e-11]	12	+	17210	Mcl1				3'UTR
chr4	104705249	104705251	16740[gene=NM_178143][PH=12][PH0=0.55][P=3.7e-09]	12	-						downstream_10k
chr4	107908043	107908063	17486[gene=NM_001033634][PH=12][PH0=0.30][P=3.4e-12]	12	-	414872	Zyg11b				3'UTR
chr4	147247784	147247786	25381[gene=NM_133201][PH=12][PH0=0.75][P=6.4e-08]	12	-	170731	Mfn2				3'UTR
chr4	150271391	150271396	26761[gene=NM_020569][PH=12][PH0=1.67][P=6.9e-05]	12	-	57320	Park7				3'UTR
chr4	33106044	33106052	4154[gene=NM_027491][PH=12][PH0=1.06][P=3.4e-06]	12	+	52187	Rragd				3'UTR
chr4	9548231	9548243	931[gene=NM_001177849][PH=12][PH0=0.01][P=1.0e-100]	12	-	65973	Asph				3'UTR
chr5	32793789	32793791	5274[gene=NM_172707][PH=12][PH0=1.54][P=1.3e-04]	12	+	19046	Ppp1cb				3'UTR
chr5	92843359	92843370	14987[gene=NM_181728][PH=12][PH0=0.32][P=1.1e-12]	12	+	109979	Art3				CDS||3'UTR
chr6	17290031	17290041	2746[gene=NM_007616][PH=12][PH0=2.20][P=2.9e-03]	12	+	12389	Cav1				3'UTR
chr6	17290971	17290980	2852[gene=NM_007616][PH=12][PH0=2.20][P=2.9e-03]	12	+	12389	Cav1				3'UTR
chr6	37281693	37281713	5369[gene=NM_178661][PH=12][PH0=0.15][P=1.0e-100]	12	-	208647	Creb3l2				3'UTR
chr6	67234241	67234257	11930[gene=NM_001113564][PH=12][PH0=0.24][P=1.5e-13]	12	+	66870	Serbp1				3'UTR
chr6	71760317	71760334	12714[gene=NM_178608][PH=12][PH0=0.37][P=1.8e-11]	12	+	52250	Reep1				3'UTR
chr6	79768147	79768165	13918[gene=NM_001190732][PH=12][PH0=2.15][P=2.9e-04]	12	+						deep_intergenic
chr6	91694994	91695012	16092[gene=NM_009320][PH=12][PH0=0.14][P=2.8e-14]	12	+	21366	Slc6a6				CDS
chr6	97188600	97188607	16274[gene=NM_001081157][PH=12][PH0=0.17][P=1.0e-100]	12	-	320502	Lmod3				3'UTR
chr7	119254376	119254380	18293[gene=NM_133758][PH=12][PH0=0.42][P=1.2e-10]	12	+	74996	Usp47				3'UTR
chr7	135690390	135690401	22100[gene=NM_013863][PH=12][PH0=0.37][P=1.2e-11]	12	+	29810	Bag3				3'UTR
chr7	16530092	16530116	1893[gene=NM_133831][PH=12][PH0=0.02][P=1.4e-14]	12	-	68077	Gltscr2				intron
chr7	30972372	30972373	4805[gene=NM_009795][PH=12][PH0=1.96][P=5.3e-04]	12	-	12336	Capns1				3'UTR
chr7	31339736	31339745	4867[gene=NM_001012401][PH=12][PH0=1.81][P=2.3e-04]	12	+	243912	Hspb6				3'UTR
chr8	42007349	42007365	6296[gene=NM_007514][PH=12][PH0=0.09][P=1.0e-100]	12	+	11988	Slc7a2				3'UTR
chr8	82198950	82198958	12590[gene=NM_001081164][PH=12][PH0=0.40][P=7.8e-11]	12	+	73945	Otud4				3'UTR
chr9	101010144	101010147	17699[gene=NM_001161362][PH=12][PH0=0.15][P=1.0e-100]	12	-						3'UTR
chr9	14346963	14346971	1605[gene=NM_001081395][PH=12][PH0=0.23][P=2.0e-13]	12	-	75723	Amotl1				3'UTR
chr9	30957913	30957915	4103[gene=NM_001102455][PH=12][PH0=0.61][P=5.0e-09]	12	-	11804	Aplp2				3'UTR
chr9	51894905	51894907	8389[gene=NM_001104616][PH=12][PH0=0.52][P=8.9e-10]	12	+	19684	Rdx				3'UTR
chr9	51895247	51895263	8419[gene=NM_001104616][PH=12][PH0=0.52][P=8.9e-10]	12	+	19684	Rdx				3'UTR
chr9	72595845	72595847	13902[gene=NM_010890][PH=12][PH0=0.88][P=4.5e-07]	12	+	17999	Nedd4				3'UTR
chr9	74904869	74904873	14372[gene=NM_001142655][PH=12][PH0=0.66][P=1.4e-08]	12	+	59046	Arpp19				3'UTR
chr9	79448507	79448516	14093[gene=NM_007730][PH=12][PH0=0.13][P=1.0e-13]	12	-	12816	Col12a1				3'UTR
chr9	88752545	88752555	15641[gene=NR_037982][PH=12][PH0=0.04][P=1.0e-100]	12	-						intron
chrX	163645403	163645404	23375[gene=NM_021278][PH=12][PH0=0.81][P=2.3e-08]	12	-	19241	Tmsb4x				3'UTR
chrX	54045777	54045779	6943[gene=NM_010211][PH=12][PH0=2.09][P=1.7e-03]	12	+	14199	Fhl1				3'UTR
chr17	46541017	46541033	10908[gene=NM_021346][PH=11][PH0=0.02][P=1.0e-100]	11	+	57908	Zfp318	RNA	1		intron
chr10	17516130	17516141	2238[gene=NM_138628][PH=11][PH0=0.19][P=6.0e-13]	11	+	378431	Txlnb	Simple_repeat	1		5'UTR
chr10	59908599	59908616	10189[gene=NM_001252635][PH=11][PH0=0.01][P=1.0e-100]	11	-	22295	Cdh23	Simple_repeat	0.882353		intron
chr1	108608332	108608351	18462[gene=NM_009741][PH=11][PH0=0.04][P=1.0e-100]	11	-	12043	Bcl2	Simple_repeat	1		3'UTR
chr11	102875011	102875026	21590[gene=NM_026551][PH=11][PH0=0.01][P=1.0e-100]	11	-	68087	Dcakd	Simple_repeat	1		intron
chr11	102875290	102875301	21676[gene=NM_026551][PH=11][PH0=0.01][P=1.0e-100]	11	-	68087	Dcakd	Simple_repeat	0.636364		intron
chr11	3547506	3547526	201[gene=NR_002321][PH=11][PH0=0.14][P=4.2e-14]	11	-			Simple_repeat	0.8		5'UTR
chr11	82744612	82744613	17222[gene=NM_178680][PH=11][PH0=0.03][P=1.0e-100]	11	+	217012	Unc45b	Simple_repeat	1		intron
chr11	82746327	82746328	17618[gene=NM_178680][PH=11][PH0=0.03][P=1.0e-100]	11	+	217012	Unc45b	Simple_repeat	1		intron
chr14	31951485	31951509	5325[gene=NM_027289][PH=11][PH0=0.02][P=1.0e-100]	11	+	70021	Nt5dc2	Simple_repeat	0.833333		intron
chr14	61316561	61316585	10023[gene=NM_001033272][PH=11][PH0=0.01][P=1.0e-100]	11	+			Simple_repeat	0.958333		upstream_10k
chr16	59502532	59502558	10188[gene=NM_174848][PH=11][PH0=0.01][P=1.0e-100]	11	-	224273	BC043118	Simple_repeat	0.807692		intron
chr16	77054558	77054569	14525[gene=NM_013918][PH=11][PH0=0.08][P=1.0e-100]	11	+	30940	Usp25	Simple_repeat	1		intron
chr16	8595426	8595451	1062[gene=NM_001170978][PH=11][PH0=0.01][P=1.0e-100]	11	+	268860	Abat	Simple_repeat	0.96		intron
chr18	72306184	72306210	12582[gene=NM_007831][PH=11][PH0=0.00][P=1.0e-100]	11	-	13176	Dcc	Simple_repeat	0.923077		intron
chr19	37210188	37210203	7755[gene=NM_198300][PH=11][PH0=0.23][P=4.9e-12]	11	-	208922	Cpeb3	Simple_repeat	1		intron
chr5	125625658	125625675	22224[gene=NM_001253904][PH=11][PH0=0.10][P=3.9e-14]	11	-	20602	Ncor2	Simple_repeat	1		intron
chr5	151561970	151561975	27148[gene=NM_175310][PH=11][PH0=0.03][P=1.0e-100]	11	+	100710	Pds5b	Simple_repeat	1		intron
chr8	109080225	109080247	17900[gene=NM_001037809][PH=11][PH0=0.07][P=1.0e-100]	11	+	12560	Cdh3	Simple_repeat	0.909091		3'UTR
chr8	64129293	64129295	10116[gene=NM_001081390][PH=11][PH0=0.02][P=1.6e-14]	11	-	72333	Palld	Simple_repeat	1		intron
chrX	94558277	94558285	12061[gene=NM_001161432][PH=11][PH0=0.10][P=1.0e-100]	11	-	245527	Eda2r	Simple_repeat	1		intron
chr14	79121798	79121820	13665[gene=NM_001081336][PH=11][PH0=0.01][P=1.8e-14]	11	-	380921	Dgkh	SINE	1		intron
chr5	130263261	130263266	22578[gene=NM_008095][PH=11][PH0=0.83][P=1.1e-06]	11	+	14467	Gbas	SINE	0.8		3'UTR
chr10	34003376	34003390	5434[gene=NM_009433][PH=11][PH0=0.28][P=2.2e-11]	11	+	22110	Tspyl1				3'UTR
chr10	40009049	40009065	6676[gene=NM_009665][PH=11][PH0=0.61][P=7.9e-08]	11	-	100041585	Amd2				3'UTR
chr10	42254690	42254702	6942[gene=NM_017472][PH=11][PH0=2.10][P=5.3e-03]	11	+	54198	Snx3				3'UTR
chr10	59764966	59764981	10158[gene=NM_001146120][PH=11][PH0=1.35][P=1.9e-04]	11	+	19156	Psap				3'UTR
chr10	62579260	62579278	10837[gene=NM_182992][PH=11][PH0=0.22][P=2.9e-12]	11	-						3'UTR
chr10	66473281	66473302	11527[gene=NM_001204915][PH=11][PH0=0.28][P=3.3e-11]	11	-						downstream_10k
chr10	7350243	7350248	865[gene=NM_008786][PH=11][PH0=1.33][P=1.1e-04]	11	-	18537	Pcmt1				3'UTR
chr10	7350346	7350351	881[gene=NM_008786][PH=11][PH0=1.33][P=1.1e-04]	11	-	18537	Pcmt1				3'UTR
chr10	76058722	76058734	13138[gene=NM_146007][PH=11][PH0=0.46][P=5.4e-09]	11	-	12834	Col6a2				3'UTR
chr10	80255162	80255168	14051[gene=NM_199322][PH=11][PH0=0.02][P=2.6e-14]	11	+	208266	Dot1l				CDS||3'UTR
chr10	82213025	82213046	14600[gene=NM_010914][PH=11][PH0=0.20][P=5.7e-13]	11	-	18045	Nfyb				3'UTR
chr10	96969305	96969311	17486[gene=NM_001190451][PH=11][PH0=1.27][P=7.3e-05]	11	+	13179	Dcn				CDS
chr10	99560185	99560188	18039[gene=NM_013598][PH=11][PH0=0.20][P=7.8e-13]	11	+	17311	Kitl				3'UTR
chr11	109529429	109529437	24791[gene=NM_021880][PH=11][PH0=1.35][P=2.2e-04]	11	+	19084	Prkar1a				3'UTR
chr11	117675201	117675203	26603[gene=NM_009304][PH=11][PH0=1.07][P=1.1e-05]	11	+	71562	Afmid				3'UTR
chr11	11830627	11830639	1882[gene=NM_001177629][PH=11][PH0=0.17][P=1.3e-13]	11	-	14783	Grb10				3'UTR
chr11	29642137	29642144	4465[gene=NM_194054][PH=11][PH0=1.65][P=2.8e-03]	11	+	68585	Rtn4				3'UTR
chr11	29642511	29642520	4538[gene=NM_194054][PH=11][PH0=1.65][P=2.8e-03]	11	+	68585	Rtn4				3'UTR
chr11	31565385	31565392	5274[gene=NM_001024919][PH=11][PH0=0.30][P=2.0e-11]	11	-	69556	2310022M17Rik				3'UTR
chr1	135807198	135807207	22654[gene=NM_054077][PH=11][PH0=1.64][P=1.5e-03]	11	-	116847	Prelp				3'UTR
chr11	50013974	50013976	8460[gene=NM_011018][PH=11][PH0=1.61][P=7.1e-04]	11	-	18412	Sqstm1				3'UTR
chr11	51800023	51800043	9055[gene=NM_009458][PH=11][PH0=1.11][P=2.1e-05]	11	-	22210	Ube2b				3'UTR
chr11	54330163	54330166	9328[gene=NM_173753][PH=11][PH0=0.31][P=1.2e-10]	11	+	216742	Fnip1				3'UTR
chr11	58876460	58876468	10610[gene=NM_001171512][PH=11][PH0=0.05][P=1.0e-100]	11	-						deep_intergenic
chr11	67014078	67014079	12215[gene=NM_030679][PH=11][PH0=1.18][P=1.1e-04]	11	+	17879	Myh1				intron
chr11	67066118	67066131	12877[gene=NM_010855][PH=11][PH0=1.84][P=7.2e-03]	11	+	17884	Myh4				CDS
chr11	67069133	67069136	13006[gene=NM_010855][PH=11][PH0=1.84][P=7.2e-03]	11	+	17884	Myh4				CDS
chr11	69414064	69414071	13075[gene=NM_013415][PH=11][PH0=0.61][P=7.4e-08]	11	-	11932	Atp1b2				3'UTR
chr1	174437158	174437161	28778[gene=NM_178598][PH=11][PH0=0.45][P=1.4e-09]	11	+	21346	Tagln2				3'UTR
chr11	77349900	77349912	15232[gene=NM_144825][PH=11][PH0=0.30][P=1.8e-10]	11	-	216965	Taok1				3'UTR
chr11	80209128	80209147	16590[gene=NM_001130169][PH=11][PH0=0.13][P=1.0e-100]	11	+	22680	Zfp207				3'UTR
chr11	82746771	82746783	17725[gene=NM_178680][PH=11][PH0=0.03][P=1.0e-100]	11	+	217012	Unc45b				intron
chr11	87794740	87794741	17655[gene=NM_001168471][PH=11][PH0=0.86][P=1.9e-06]	11	-	68097	Dynll2				3'UTR
chr11	88155873	88155889	17812[gene=NM_054043][PH=11][PH0=0.35][P=5.5e-10]	11	-	76626	Msi2				5'UTR||3'UTR
chr1	190036910	190036929	31365[gene=NM_001243792][PH=11][PH0=0.23][P=4.7e-12]	11	+	26381	Esrrg				3'UTR
chr1	191699779	191699799	31721[gene=NM_008976][PH=11][PH0=0.05][P=1.0e-100]	11	+	19250	Ptpn14				3'UTR
chr11	94811841	94811844	20639[gene=NM_007742][PH=11][PH0=1.94][P=9.2e-03]	11	+	12842	Col1a1				CDS
chr11	94812479	94812482	20666[gene=NM_007742][PH=11][PH0=1.94][P=9.2e-03]	11	+	12842	Col1a1				CDS
chr11	98245957	98245960	21909[gene=NM_011540][PH=11][PH0=1.38][P=8.1e-05]	11	+	21393	Tcap				3'UTR
chr12	16833484	16833485	2407[gene=NM_033270][PH=11][PH0=0.41][P=8.9e-10]	11	+	50496	E2f6				3'UTR
chr12	76816380	76816400	11334[gene=NM_030750][PH=11][PH0=0.09][P=1.5e-14]	11	-	81535	Sgpp1				3'UTR
chr1	37474432	37474435	6204[gene=NM_198006][PH=11][PH0=1.20][P=8.4e-05]	11	-	76178	6330578E17Rik				3'UTR
chr13	93867064	93867076	15995[gene=NM_023821][PH=11][PH0=0.27][P=5.8e-11]	11	-						CDS
chr14	21479098	21479101	3040[gene=NM_175132][PH=11][PH0=0.81][P=1.7e-06]	11	-	68760	Synpo2l				3'UTR
chr14	21479975	21479985	3104[gene=NM_175132][PH=11][PH0=0.81][P=1.7e-06]	11	-	68760	Synpo2l				CDS
chr14	37934319	37934327	6601[gene=NM_001199122][PH=11][PH0=0.80][P=1.1e-06]	11	-	66092	Ghitm				3'UTR
chr14	37935300	37935301	6655[gene=NM_001199122][PH=11][PH0=0.80][P=1.1e-06]	11	-	66092	Ghitm				3'UTR
chr14	63761505	63761510	10551[gene=NM_007798][PH=11][PH0=0.89][P=5.7e-06]	11	+	13030	Ctsb				3'UTR
chr14	8998654	8998667	623[gene=NM_024221][PH=11][PH0=0.55][P=1.2e-08]	11	-	68263	Pdhb				3'UTR
chr15	34214029	34214041	4974[gene=NM_033521][PH=11][PH0=0.18][P=1.3e-13]	11	+	114128	Laptm4b				3'UTR
chr15	36929285	36929286	5466[gene=NM_026521][PH=11][PH0=0.21][P=1.6e-12]	11	-	68036	Zfp706				3'UTR
chr16	20332055	20332056	3286[gene=NM_013790][PH=11][PH0=0.09][P=1.0e-100]	11	-	27416	Abcc5				5'UTR||3'UTR
chr16	21650545	21650557	3526[gene=NM_001001881][PH=11][PH0=0.27][P=2.7e-11]	11	-	72190	2510009E07Rik				3'UTR
chr16	36035116	36035134	7523[gene=NM_008465][PH=11][PH0=0.68][P=2.9e-07]	11	+	16646	Kpna1				3'UTR
chr16	44087435	44087446	7682[gene=NM_007508][PH=11][PH0=0.16][P=5.3e-14]	11	-	11964	Atp6v1a				3'UTR
chr16	48844524	48844544	10376[gene=NM_020509][PH=11][PH0=0.75][P=1.1e-07]	11	+	57262	Retnla				3'UTR
chr16	8848741	8848755	1216[gene=NM_001081400][PH=11][PH0=0.08][P=1.8e-14]	11	+	69053	1810013L24Rik				intron
chr17	10407639	10407647	1531[gene=NM_001159517][PH=11][PH0=0.55][P=3.8e-08]	11	-	19317	Qk				3'UTR
chr17	27716430	27716443	5028[gene=NM_019837][PH=11][PH0=0.68][P=1.7e-07]	11	-	56409	Nudt3				3'UTR
chr18	33597273	33597277	5174[gene=NM_053078][PH=11][PH0=2.14][P=9.9e-03]	11	-	27528	D0H4S114				5'UTR||3'UTR
chr18	78018635	78018636	14107[gene=NM_007505][PH=11][PH0=1.63][P=9.6e-04]	11	+	11946	Atp5a1				CDS
chr19	10788028	10788038	2012[gene=NM_181403][PH=11][PH0=0.14][P=1.1e-14]	11	+	107305	Vps37c				3'UTR
chr19	10945214	10945226	3164[gene=NM_134142][PH=11][PH0=0.69][P=1.8e-07]	11	-	68539	Tmem109				3'UTR
chr19	12841914	12841916	3523[gene=NM_053009][PH=11][PH0=0.32][P=1.7e-10]	11	-	109910	Zfp91				3'UTR
chr19	20717901	20717904	3637[gene=NM_013467][PH=11][PH0=0.32][P=5.1e-11]	11	+	11668	Aldh1a1				3'UTR
chr19	36530338	36530342	6568[gene=NM_029508][PH=11][PH0=0.38][P=2.4e-10]	11	+	76073	Pcgf5				3'UTR
chr19	5842731	5842741	2041[gene=NR_003513][PH=11][PH0=0.60][P=6.6e-08]	11	-						5'UTR
chr2	104268225	104268230	20801[gene=NM_001145824][PH=11][PH0=1.79][P=7.0e-03]	11	-						downstream_10k
chr2	104268336	104268337	20813[gene=NM_001145824][PH=11][PH0=1.79][P=7.0e-03]	11	-						downstream_10k
chr2	104269671	104269676	21128[gene=NM_001145824][PH=11][PH0=1.79][P=7.0e-03]	11	-						downstream_10k
chr2	113873067	113873068	22581[gene=NM_009608][PH=11][PH0=1.14][P=1.8e-05]	11	-	11464	Actc1				3'UTR
chr2	118301894	118301903	23386[gene=NM_009273][PH=11][PH0=1.79][P=7.1e-04]	11	-	20813	Srp14				3'UTR
chr2	120842428	120842445	22075[gene=NM_010761][PH=11][PH0=0.61][P=4.1e-08]	11	+	17151	Ccndbp1				3'UTR
chr2	126718709	126718717	25136[gene=NM_023220][PH=11][PH0=0.25][P=1.2e-11]	11	-						5'UTR
chr2	132355369	132355390	26268[gene=NM_001042671][PH=11][PH0=0.24][P=5.0e-12]	11	-	74182	Prei4				3'UTR
chr2	156216895	156216902	30476[gene=NR_024329][PH=11][PH0=1.41][P=5.1e-04]	11	-						deep_intergenic
chr2	163844135	163844147	30173[gene=NM_018753][PH=11][PH0=0.30][P=4.4e-11]	11	+	54401	Ywhab				3'UTR
chr2	174170938	174170946	32292[gene=NM_001077507][PH=11][PH0=1.76][P=3.0e-03]	11	+	14683	Gnas				CDS||3'UTR
chr2	180120697	180120701	33391[gene=NR_045331][PH=11][PH0=0.25][P=3.3e-12]	11	+						5'UTR
chr2	180882544	180882545	34979[gene=NM_007906][PH=11][PH0=0.45][P=2.0e-09]	11	-	13628	Eef1a2				3'UTR
chr2	20731592	20731612	3103[gene=NM_001081006][PH=11][PH0=0.24][P=8.5e-12]	11	+	208618	Etl4				3'UTR
chr2	29886767	29886781	5233[gene=NM_001076554][PH=11][PH0=0.11][P=3.6e-14]	11	+	20740	Spna2				3'UTR
chr2	35163353	35163369	6916[gene=NM_001206367][PH=11][PH0=2.00][P=6.5e-03]	11	+	227753	Gsn				3'UTR
chr2	60590476	60590488	11109[gene=NM_001141931][PH=11][PH0=0.41][P=8.9e-10]	11	-						downstream_10k||upstream_10k
chr2	72241750	72241762	13197[gene=NM_023057][PH=11][PH0=0.02][P=1.0e-100]	11	+	65964	B230120H23Rik				3'UTR
chr2	73746723	73746724	13528[gene=NM_175015][PH=11][PH0=0.84][P=4.2e-07]	11	-	228033	Atp5g3				CDS
chr2	74354169	74354177	13665[gene=NM_001110209][PH=11][PH0=0.56][P=9.2e-08]	11	-	69605	Lnp				3'UTR
chr2	76690057	76690066	15603[gene=NM_011652][PH=11][PH0=0.28][P=6.9e-10]	11	-	22138	Ttn				intron
chr2	91787614	91787625	18670[gene=NM_138306][PH=11][PH0=0.01][P=3.1e-14]	11	-	104418	Dgkz				intron
chr3	107815483	107815488	17391[gene=NM_010358][PH=11][PH0=1.01][P=5.4e-06]	11	-	14862	Gstm1				3'UTR
chr3	60431005	60431014	9576[gene=NM_001253713][PH=11][PH0=1.87][P=6.2e-03]	11	+	56758	Mbnl1				3'UTR
chr3	68430194	68430210	11139[gene=NM_001113419][PH=11][PH0=0.31][P=4.8e-11]	11	+	30953	Schip1				3'UTR
chr3	7442687	7442688	861[gene=NM_008862][PH=11][PH0=1.39][P=3.2e-04]	11	+	18767	Pkia				3'UTR
chr3	7444084	7444101	912[gene=NM_008862][PH=11][PH0=1.39][P=3.2e-04]	11	+	18767	Pkia				3'UTR
chr3	95465614	95465626	15790[gene=NM_008562][PH=11][PH0=0.42][P=1.7e-09]	11	+	17210	Mcl1				3'UTR
chr4	129525303	129525305	21073[gene=NM_008974][PH=11][PH0=1.15][P=4.8e-05]	11	+	19244	Ptp4a2				3'UTR
chr4	148608257	148608262	25938[gene=NM_207682][PH=11][PH0=0.06][P=4.5e-14]	11	-	16561	Kif1b				3'UTR
chr4	148610309	148610311	26082[gene=NM_207682][PH=11][PH0=0.06][P=4.5e-14]	11	-	16561	Kif1b				3'UTR
chr4	148610772	148610786	26127[gene=NM_207682][PH=11][PH0=0.06][P=4.5e-14]	11	-	16561	Kif1b				3'UTR
chr4	42970718	42970719	6133[gene=NM_019874][PH=11][PH0=0.38][P=3.5e-10]	11	+	56323	Dnajb5				3'UTR
chr4	81940796	81940802	12964[gene=NM_001113209][PH=11][PH0=0.21][P=2.2e-12]	11	-	18028	Nfib				5'UTR||3'UTR
chr5	115548213	115548214	19322[gene=NM_029012][PH=11][PH0=0.19][P=3.6e-13]	11	+	74585	Sppl3				3'UTR
chr5	136384992	136385012	24614[gene=NM_018871][PH=11][PH0=0.87][P=3.3e-06]	11	-	22628	Ywhag				5'UTR||3'UTR
chr5	144266892	144266905	26498[gene=NM_009007][PH=11][PH0=1.00][P=8.7e-06]	11	-	19353	Rac1				3'UTR
chr5	148375708	148375718	27311[gene=NM_010228][PH=11][PH0=0.12][P=1.0e-100]	11	-	14254	Flt1				3'UTR
chr5	20493010	20493027	2743[gene=NM_011203][PH=11][PH0=0.12][P=1.0e-100]	11	-	19248	Ptpn12				3'UTR
chr5	32794410	32794412	5354[gene=NM_172707][PH=11][PH0=1.54][P=9.4e-04]	11	+	19046	Ppp1cb				3'UTR
chr5	36345192	36345206	6256[gene=NM_027373][PH=11][PH0=0.08][P=1.0e-100]	11	+	70292	Afap1				3'UTR
chr6	124863897	124863900	21149[gene=NM_026988][PH=11][PH0=1.05][P=6.9e-06]	11	-	69202	Ptms				3'UTR
chr6	124885864	124885867	21811[gene=NM_001170341][PH=11][PH0=0.28][P=8.9e-12]	11	+	30853	Mlf2				3'UTR
chr6	124909386	124909390	21223[gene=NM_012003][PH=11][PH0=0.33][P=8.0e-11]	11	-	26894	Cops7a				3'UTR
chr6	133057290	133057291	23151[gene=NM_001163445][PH=11][PH0=0.40][P=8.5e-10]	11	+						downstream_10k
chr6	142438807	142438822	24041[gene=NM_008492][PH=11][PH0=0.73][P=2.0e-07]	11	-	16832	Ldhb				3'UTR
chr6	142438858	142438873	24050[gene=NM_008492][PH=11][PH0=0.73][P=2.0e-07]	11	-	16832	Ldhb				3'UTR
chr6	52496355	52496369	8169[gene=NM_145567][PH=11][PH0=0.57][P=2.2e-08]	11	-	58875	Hibadh				3'UTR
chr6	71759290	71759304	12693[gene=NM_178608][PH=11][PH0=0.37][P=5.2e-10]	11	+	52250	Reep1				3'UTR
chr6	92122984	92122992	16230[gene=NM_011630][PH=11][PH0=0.07][P=1.0e-100]	11	+						downstream_10k
chr6	97183189	97183192	16933[gene=NM_022992][PH=11][PH0=0.39][P=2.9e-10]	11	+	65106	Arl6ip5				3'UTR
chr7	112895050	112895058	16933[gene=NM_009906][PH=11][PH0=0.20][P=5.6e-13]	11	-	12751	Tpp1				3'UTR
chr7	120048978	120048985	18752[gene=NM_001166584][PH=11][PH0=0.46][P=1.5e-08]	11	+						3'UTR
chr7	134356969	134356970	21457[gene=NM_016754][PH=11][PH0=1.74][P=5.3e-04]	11	+	17907	Mylpf				CDS
chr7	138589052	138589068	22924[gene=NM_025826][PH=11][PH0=0.39][P=8.1e-10]	11	+	66885	Acadsb				3'UTR
chr7	16534915	16534919	1930[gene=NM_153068][PH=11][PH0=0.61][P=7.2e-08]	11	-	259300	Ehd2				3'UTR
chr7	28112303	28112317	3804[gene=NM_001113549][PH=11][PH0=0.26][P=1.7e-11]	11	-	108075	Ltbp4				CDS
chr7	30972384	30972387	4808[gene=NM_009795][PH=11][PH0=1.96][P=2.9e-03]	11	-	12336	Capns1				3'UTR
chr7	67128044	67128052	9455[gene=NM_033174][PH=11][PH0=0.18][P=1.0e-13]	11	-	20646	Snrpn				3'UTR
chr7	74875617	74875637	10607[gene=NM_183312][PH=11][PH0=0.55][P=3.7e-08]	11	-	233335	Dmn				3'UTR
chr7	91763875	91763886	13561[gene=NM_022985][PH=11][PH0=0.66][P=8.7e-08]	11	-	65098	Zfand6				3'UTR
chr7	97356970	97356972	14489[gene=NM_001252520][PH=11][PH0=0.23][P=2.9e-12]	11	+	233489	Picalm				3'UTR
chr8	106667672	106667693	17282[gene=NM_009868][PH=11][PH0=0.38][P=6.7e-10]	11	+	12562	Cdh5				3'UTR
chr8	11448255	11448257	1220[gene=NM_009932][PH=11][PH0=0.36][P=6.8e-10]	11	+	12827	Col4a2				CDS
chr8	124121771	124121776	21693[gene=NM_026160][PH=11][PH0=1.00][P=6.2e-06]	11	+	67443	Map1lc3b				3'UTR
chr8	94192282	94192291	15205[gene=NM_011936][PH=11][PH0=0.52][P=1.7e-08]	11	+	26383	Fto				3'UTR
chr8	96919240	96919257	15832[gene=NM_022331][PH=11][PH0=0.46][P=2.6e-09]	11	+	64209	Herpud1				3'UTR
chr8	97197771	97197788	15908[gene=NM_024191][PH=11][PH0=0.43][P=1.2e-09]	11	+	107566	Arl2bp				3'UTR
chr8	97198198	97198210	15926[gene=NM_024191][PH=11][PH0=0.43][P=1.2e-09]	11	+	107566	Arl2bp				3'UTR
chr9	108109313	108109322	19101[gene=NM_010017][PH=11][PH0=0.20][P=6.9e-13]	11	-	13138	Dag1				3'UTR
chr9	120869257	120869259	23255[gene=NM_007614][PH=11][PH0=0.87][P=3.3e-06]	11	+	12387	Ctnnb1				3'UTR
chr9	121364543	121364557	23429[gene=NM_175114][PH=11][PH0=0.02][P=2.2e-14]	11	+	67095	Trak1				intron
chr9	14347009	14347028	1614[gene=NM_001081395][PH=11][PH0=0.23][P=7.3e-12]	11	-	75723	Amotl1				3'UTR
chr9	51895353	51895364	8439[gene=NM_001104616][PH=11][PH0=0.52][P=1.9e-08]	11	+	19684	Rdx				3'UTR
chr9	66896896	66896897	11647[gene=NM_001164249][PH=11][PH0=1.06][P=1.1e-05]	11	-	22003	Tpm1				CDS
chr9	86476080	86476088	15237[gene=NM_001198933][PH=11][PH0=0.13][P=3.0e-14]	11	-	17436	Me1				3'UTR
chrX	12747225	12747235	1508[gene=NM_009481][PH=11][PH0=0.22][P=5.7e-12]	11	+	22284	Usp9x				3'UTR
chrX	12747596	12747602	1533[gene=NM_009481][PH=11][PH0=0.22][P=5.7e-12]	11	+	22284	Usp9x				3'UTR
chrX	141881626	141881635	19935[gene=NM_153319][PH=11][PH0=0.39][P=1.3e-09]	11	-	27494	Amot				3'UTR
chrX	54045906	54045907	6959[gene=NM_010211][PH=11][PH0=2.09][P=8.7e-03]	11	+	14199	Fhl1				3'UTR
chrX	68673288	68673313	8334[gene=NM_001199349][PH=11][PH0=0.20][P=6.4e-13]	11	-	171486	Cd99l2				3'UTR
chr1	37475590	37475602	6281[gene=NM_198006][PH=10][PH0=1.20][P=7.0e-04]	10	-	76178	6330578E17Rik	LINE	1		3'UTR
chr4	82448019	82448039	13185[gene=NM_026647][PH=10][PH0=0.12][P=7.8e-13]	10	-			Low_complexity	0.05		downstream_10k
chr15	36701761	36701772	5412[gene=NM_001253805][PH=10][PH0=0.32][P=2.8e-09]	10	-	22631	Ywhaz	LTR	1		3'UTR
chr17	35563588	35563596	7991[gene=NM_207648][PH=10][PH0=0.13][P=9.5e-14]	10	+	110557	H2-Q6	LTR	1		intron
chr12	60252303	60252315	8753[gene=NM_001165254][PH=10][PH0=0.06][P=1.0e-100]	10	+	217615	Ctage5	Simple_repeat	1		intron
chr1	92672710	92672715	15826[gene=NM_001243008][PH=10][PH0=0.65][P=7.8e-06]	10	-	12835	Col6a3	Simple_repeat	1		CDS
chr4	45419052	45419075	7230[gene=NM_001009949][PH=10][PH0=0.37][P=1.7e-08]	10	-	230125	Mcart1	Simple_repeat	0.826087		intron
chr4	57259976	57259993	9170[gene=NM_011207][PH=10][PH0=0.05][P=1.0e-100]	10	-	545622	Ptpn3	Simple_repeat	1		intron
chr4	80925931	80925932	12707[gene=NM_010820][PH=10][PH0=0.06][P=3.4e-14]	10	-	17475	Mpdz	Simple_repeat	1		intron
chr6	33435789	33435815	6182[gene=NM_009148][PH=10][PH0=0.11][P=1.3e-13]	10	+	20336	Exoc4	Simple_repeat	0.807692		intron
chr7	104763504	104763529	15576[gene=NM_001081267][PH=10][PH0=0.01][P=1.0e-100]	10	+	233532	Rsf1	Simple_repeat	0.6		intron
chr7	134861242	134861244	21738[gene=NM_007795][PH=10][PH0=0.24][P=7.0e-11]	10	+	13019	Ctf1	Simple_repeat	1		3'UTR
chr8	114129418	114129428	19296[gene=NM_001168621][PH=10][PH0=0.04][P=1.0e-100]	10	+	170737	Znrf1	Simple_repeat	1		intron
chr9	110162134	110162161	20975[gene=NM_001166273][PH=10][PH0=0.01][P=1.7e-14]	10	+	29873	Cspg5	Simple_repeat	0.851852		intron
chr9	42899733	42899758	6169[gene=NM_027144][PH=10][PH0=0.16][P=1.3e-11]	10	-	69632	Arhgef12	Simple_repeat	0.84		intron
chr9	77769218	77769240	15027[gene=NM_134255][PH=10][PH0=0.10][P=2.5e-14]	10	+	68801	Elovl5	Simple_repeat	1		intron
chr11	76544178	76544191	14915[gene=NM_016810][PH=10][PH0=0.01][P=1.0e-100]	10	-	53334	Gosr1	SINE	0.384615		intron
chr4	59598866	59598891	9229[gene=NM_024255][PH=10][PH0=0.17][P=4.9e-12]	10	+	72479	Hsdl2	SINE	1		intron
chr10	120220594	120220606	21400[gene=NM_177092][PH=10][PH0=0.34][P=5.9e-09]	10	-	320183	Msrb3				3'UTR
chr10	127481427	127481430	22941[gene=NM_001113199][PH=10][PH0=0.83][P=4.9e-05]	10	+	17938	Naca				CDS
chr10	17444982	17444989	2219[gene=NM_010828][PH=10][PH0=0.60][P=7.1e-07]	10	+	17684	Cited2				3'UTR
chr10	41249457	41249467	6695[gene=NM_016898][PH=10][PH0=0.35][P=5.9e-09]	10	+	53599	Cd164				3'UTR
chr10	43302986	43302996	7306[gene=NM_009846][PH=10][PH0=1.28][P=5.8e-04]	10	+	12484	Cd24a				3'UTR
chr10	45089300	45089315	7745[gene=NM_024285][PH=10][PH0=0.35][P=3.7e-09]	10	+	23828	Bves				3'UTR
chr10	57235612	57235618	9571[gene=NM_019760][PH=10][PH0=0.83][P=2.1e-05]	10	-	56442	Serinc1				3'UTR
chr10	57235672	57235675	9583[gene=NM_019760][PH=10][PH0=0.83][P=2.1e-05]	10	-	56442	Serinc1				3'UTR
chr10	62579332	62579335	10848[gene=NM_182992][PH=10][PH0=0.22][P=1.3e-10]	10	-						3'UTR
chr10	77079939	77079956	13264[gene=NM_019929][PH=10][PH0=0.25][P=1.9e-10]	10	+	20610	Sumo3				3'UTR
chr10	80859097	80859104	14325[gene=NM_008688][PH=10][PH0=0.36][P=1.8e-08]	10	-	18029	Nfic				3'UTR
chr10	93323871	93323874	16716[gene=NM_019648][PH=10][PH0=0.17][P=8.6e-12]	10	-	56307	Metap2				3'UTR
chr10	96980654	96980664	17547[gene=NM_001190451][PH=10][PH0=1.27][P=5.7e-04]	10	+	13179	Dcn				3'UTR
chr11	100818226	100818240	20864[gene=NM_008986][PH=10][PH0=0.76][P=1.0e-05]	10	-	19285	Ptrf				3'UTR
chr11	109528921	109528929	24711[gene=NM_021880][PH=10][PH0=1.35][P=1.6e-03]	10	+	19084	Prkar1a				3'UTR
chr11	109530898	109530901	24861[gene=NM_021880][PH=10][PH0=1.35][P=1.6e-03]	10	+	19084	Prkar1a				3'UTR
chr11	118163531	118163538	26163[gene=NM_011594][PH=10][PH0=1.43][P=2.9e-03]	10	-	21858	Timp2				3'UTR
chr11	21457396	21457397	3499[gene=NM_008618][PH=10][PH0=1.24][P=4.7e-04]	10	-	17449	Mdh1				3'UTR
chr1	135807509	135807526	22722[gene=NM_054077][PH=10][PH0=1.64][P=9.2e-03]	10	-	116847	Prelp				3'UTR
chr11	49697188	49697201	7934[gene=NM_001163671][PH=10][PH0=0.21][P=5.8e-11]	10	+	26420	Mapk9				3'UTR
chr11	52221462	52221469	8667[gene=NM_153117][PH=10][PH0=0.37][P=9.0e-09]	10	+	213673	9530068E07Rik				3'UTR
chr11	60368109	60368112	10613[gene=NM_172943][PH=10][PH0=0.53][P=7.0e-07]	10	+	268420	Alkbh5				3'UTR
chr1	167259753	167259773	28953[gene=NM_028759][PH=10][PH0=0.16][P=2.9e-12]	10	-						3'UTR
chr11	68640529	68640547	12749[gene=NM_023668][PH=10][PH0=0.26][P=2.9e-10]	10	-	83431	Ndel1				intron
chr11	69419242	69419244	13115[gene=NM_013415][PH=10][PH0=0.61][P=1.2e-06]	10	-	11932	Atp1b2				5'UTR
chr11	70458072	70458083	13421[gene=NM_024211][PH=10][PH0=0.27][P=2.7e-10]	10	-	67863	Slc25a11				3'UTR
chr1	171622622	171622629	27995[gene=NM_009063][PH=10][PH0=1.41][P=1.3e-03]	10	+	19737	Rgs5				3'UTR
chr11	78152893	78152896	16028[gene=NM_201406][PH=10][PH0=0.14][P=6.4e-13]	10	+	276846	Pigs				CDS
chr11	82746394	82746397	17634[gene=NM_178680][PH=10][PH0=0.03][P=1.0e-100]	10	+	217012	Unc45b				intron
chr1	183745760	183745782	32515[gene=NM_133815][PH=10][PH0=0.10][P=4.7e-14]	10	-	98386	Lbr				3'UTR
chr11	88157526	88157541	17827[gene=NM_054043][PH=10][PH0=0.35][P=1.5e-08]	10	-	76626	Msi2				5'UTR||3'UTR
chr12	3248060	3248070	80[gene=NM_016676][PH=10][PH0=1.52][P=4.8e-03]	10	-	19325	Rab10				3'UTR
chr12	33660974	33660983	4485[gene=NM_013635][PH=10][PH0=0.57][P=9.3e-07]	10	+	19027	Sypl				3'UTR
chr12	37905378	37905397	5197[gene=NM_008584][PH=10][PH0=0.21][P=3.6e-11]	10	+	17286	Meox2				3'UTR
chr12	55961476	55961483	8008[gene=NM_007688][PH=10][PH0=0.55][P=4.3e-07]	10	-	12632	Cfl2				3'UTR
chr12	55961786	55961801	8018[gene=NM_007688][PH=10][PH0=0.55][P=4.3e-07]	10	-	12632	Cfl2				3'UTR
chr12	85771733	85771744	13279[gene=NM_134042][PH=10][PH0=0.81][P=1.8e-05]	10	-	104776	Aldh6a1				3'UTR
chr12	85772963	85772965	13348[gene=NM_134042][PH=10][PH0=0.81][P=1.8e-05]	10	-	104776	Aldh6a1				3'UTR
chr13	19684983	19684987	2692[gene=NM_134065][PH=10][PH0=1.50][P=2.9e-03]	10	-	105298	Epdr1				3'UTR
chr13	38592887	38592894	6226[gene=NM_145367][PH=10][PH0=0.39][P=1.5e-08]	10	-	105245	Txndc5				3'UTR
chr13	46743877	46743886	7513[gene=NM_026056][PH=10][PH0=0.62][P=1.6e-06]	10	+	67252	Cap2				3'UTR
chr13	58279027	58279038	10321[gene=NM_026842][PH=10][PH0=0.26][P=3.6e-10]	10	-	56085	Ubqln1				3'UTR
chr1	36161690	36161703	4991[gene=NM_015818][PH=10][PH0=0.11][P=6.7e-14]	10	+	50785	Hs6st1				3'UTR
chr1	37474311	37474321	6162[gene=NM_198006][PH=10][PH0=1.20][P=7.0e-04]	10	-	76178	6330578E17Rik				3'UTR
chr14	121991216	121991235	19318[gene=NM_001081039][PH=10][PH0=0.01][P=1.0e-100]	10	-	105445	Dock9				intron
chr14	19037283	19037298	2148[gene=NM_011584][PH=10][PH0=0.65][P=3.2e-06]	10	-	353187	Nr1d2				3'UTR
chr14	21479375	21479384	3083[gene=NM_175132][PH=10][PH0=0.81][P=2.1e-05]	10	-	68760	Synpo2l				3'UTR
chr14	35157564	35157568	5933[gene=NM_008133][PH=10][PH0=0.33][P=3.6e-09]	10	+	14661	Glud1				3'UTR
chr14	46078691	46078694	7555[gene=NM_146054][PH=10][PH0=0.31][P=1.8e-09]	10	-	218952	Fermt2				3'UTR
chr14	63761898	63761899	10595[gene=NM_007798][PH=10][PH0=0.89][P=6.3e-05]	10	+	13030	Ctsb				3'UTR
chr14	73995400	73995414	12597[gene=NM_011506][PH=10][PH0=0.29][P=8.0e-10]	10	+	20916	Sucla2				3'UTR
chr15	36407492	36407508	5250[gene=NM_175134][PH=10][PH0=0.39][P=1.4e-08]	10	-	68839	Ankrd46				3'UTR
chr15	4104002	4104016	193[gene=NM_024188][PH=10][PH0=0.91][P=5.5e-05]	10	+	67041	Oxct1				3'UTR
chr15	58615347	58615364	8956[gene=NM_175212][PH=10][PH0=0.83][P=2.5e-05]	10	-	74868	Tmem65				3'UTR
chr15	58767842	58767854	8927[gene=NM_023172][PH=10][PH0=0.87][P=7.0e-06]	10	+	66218	Ndufb9				CDS
chr15	7143174	7143184	936[gene=NM_013584][PH=10][PH0=0.22][P=2.0e-10]	10	+	16880	Lifr				3'UTR
chr15	76001510	76001530	12204[gene=NM_001163540][PH=10][PH0=0.17][P=3.4e-11]	10	-	18810	Plec1				3'UTR
chr15	76001857	76001866	12219[gene=NM_001163540][PH=10][PH0=0.17][P=3.4e-11]	10	-	18810	Plec1				3'UTR
chr15	79658071	79658089	13782[gene=NM_001013360][PH=10][PH0=0.01][P=2.1e-14]	10	-	504193	Npcd				3'UTR
chr15	90060486	90060493	14956[gene=NM_001033441][PH=10][PH0=0.26][P=4.2e-10]	10	+	380959	Alg10b				3'UTR
chr1	60546509	60546513	10031[gene=NM_001045513][PH=10][PH0=0.08][P=1.0e-100]	10	-	77300	Raph1				intron
chr16	27449832	27449837	5421[gene=NM_001025615][PH=10][PH0=0.16][P=9.2e-12]	10	+	67501	Ccdc50				3'UTR
chr1	66971481	66971494	11113[gene=NM_001113387][PH=10][PH0=0.82][P=4.8e-06]	10	-	17901	Myl1				intron
chr16	7411460	7411474	883[gene=NM_021477][PH=10][PH0=0.17][P=1.1e-11]	10	+	268859	A2bp1				3'UTR
chr16	8843548	8843569	1115[gene=NM_001081400][PH=10][PH0=0.08][P=1.8e-14]	10	+	69053	1810013L24Rik				intron
chr16	8844222	8844232	1129[gene=NM_001081400][PH=10][PH0=0.08][P=1.8e-14]	10	+	69053	1810013L24Rik				intron
chr17	15943697	15943701	2567[gene=NM_178615][PH=10][PH0=0.20][P=2.1e-11]	10	-	68799	Rgmb				3'UTR
chr17	27888982	27888992	5127[gene=NM_001033279][PH=10][PH0=0.22][P=9.2e-11]	10	-	224647	D17Wsu92e				3'UTR
chr1	72906497	72906504	12170[gene=NM_010518][PH=10][PH0=0.39][P=3.7e-08]	10	-	16011	Igfbp5				3'UTR
chr17	35404062	35404068	7897[gene=NM_010380][PH=10][PH0=0.40][P=1.3e-08]	10	+	547349	LOC547349				3'UTR
chr17	45704892	45704896	8702[gene=NM_008302][PH=10][PH0=0.53][P=2.9e-07]	10	-	15516	Hsp90ab1				3'UTR
chr17	5148294	5148296	856[gene=NM_001085355][PH=10][PH0=0.01][P=1.0e-100]	10	+	239985	Arid1b				intron
chr18	5118943	5118957	514[gene=NM_153153][PH=10][PH0=0.23][P=3.1e-10]	10	+	225115	Svil				3'UTR
chr18	7916227	7916237	1373[gene=NR_027465][PH=10][PH0=0.11][P=1.6e-13]	10	+	225131	Wac				CDS
chr19	12844205	12844219	3579[gene=NM_053009][PH=10][PH0=0.32][P=5.3e-09]	10	-	664779	Zfp91-cntf				3'UTR
chr1	93023804	93023808	14710[gene=NM_001111312][PH=10][PH0=0.06][P=9.4e-15]	10	+	16978	Lrrfip1				intron
chr19	30641600	30641612	6517[gene=NM_001013833][PH=10][PH0=0.38][P=2.9e-08]	10	-						downstream_10k
chr19	31160917	31160925	5673[gene=NM_031249][PH=10][PH0=0.15][P=2.3e-12]	10	+	83410	Cstf2t				3'UTR
chr19	36967194	36967208	6745[gene=NM_001163635][PH=10][PH0=0.40][P=4.5e-08]	10	+						3'UTR
chr19	44470813	44470815	9366[gene=NM_009127][PH=10][PH0=0.80][P=2.5e-05]	10	-	20249	Scd1				3'UTR
chr19	56008097	56008104	10909[gene=NM_001142918][PH=10][PH0=0.30][P=2.2e-09]	10	+						downstream_10k
chr1	97230792	97230804	15536[gene=NM_026321][PH=10][PH0=0.72][P=3.8e-06]	10	+	67698	Fam174a				3'UTR
chr1	97230903	97230916	15552[gene=NM_026321][PH=10][PH0=0.72][P=3.8e-06]	10	+	67698	Fam174a				3'UTR
chr2	109852200	109852205	19534[gene=NM_172671][PH=10][PH0=0.17][P=1.0e-11]	10	+	107515	Lgr4				CDS
chr2	113873205	113873210	22609[gene=NM_009608][PH=10][PH0=1.14][P=1.6e-04]	10	-	11464	Actc1				CDS
chr2	117952523	117952540	20689[gene=NM_011580][PH=10][PH0=0.25][P=5.0e-10]	10	+	21825	Thbs1				3'UTR
chr2	119425920	119425951	21173[gene=NR_015473][PH=10][PH0=0.88][P=1.8e-05]	10	+						3'UTR
chr2	120842503	120842523	22086[gene=NM_010761][PH=10][PH0=0.61][P=6.7e-07]	10	+	17151	Ccndbp1				3'UTR
chr2	151387313	151387314	27590[gene=NM_008019][PH=10][PH0=1.81][P=9.1e-03]	10	+	14225	Fkbp1a				3'UTR
chr2	155214398	155214412	28545[gene=NM_178111][PH=10][PH0=0.91][P=6.0e-05]	10	+	68728	Trp53inp2				3'UTR
chr2	156547134	156547137	28911[gene=NM_146128][PH=10][PH0=0.01][P=1.0e-100]	10	+	228836	Dlgap4				5'UTR
chr2	69522240	69522243	12199[gene=NM_001081087][PH=10][PH0=0.35][P=5.4e-09]	10	+	228003	Kbtbd10				3'UTR
chr2	71741086	71741091	12938[gene=NM_172665][PH=10][PH0=0.15][P=2.7e-12]	10	+						downstream_10k
chr2	72244376	72244377	13249[gene=NM_023057][PH=10][PH0=0.02][P=1.0e-100]	10	+	65964	B230120H23Rik				intron
chr2	72245507	72245516	13314[gene=NM_023057][PH=10][PH0=0.02][P=1.0e-100]	10	+	65964	B230120H23Rik				intron
chr2	76660456	76660462	15279[gene=NM_011652][PH=10][PH0=0.28][P=2.5e-08]	10	-	22138	Ttn				intron
chr2	76670294	76670305	15333[gene=NM_011652][PH=10][PH0=0.28][P=2.5e-08]	10	-	22138	Ttn				intron
chr3	122814818	122814820	20114[gene=NM_080451][PH=10][PH0=0.05][P=1.0e-100]	10	-						intron
chr3	146643030	146643040	25203[gene=NM_027594][PH=10][PH0=0.27][P=1.1e-09]	10	+						3'UTR
chr3	20022148	20022149	2350[gene=NM_013755][PH=10][PH0=0.97][P=4.7e-05]	10	-	27357	Gyg				3'UTR
chr3	36348134	36348140	4928[gene=NM_009673][PH=10][PH0=1.12][P=1.7e-04]	10	-	11747	Anxa5				3'UTR
chr3	65184576	65184582	9628[gene=NM_026155][PH=10][PH0=0.45][P=7.3e-08]	10	-	67437	Ssr3				3'UTR
chr4	107906097	107906114	17439[gene=NM_001033634][PH=10][PH0=0.30][P=4.3e-09]	10	-	414872	Zyg11b				5'UTR||3'UTR
chr4	109126231	109126242	17858[gene=NM_013876][PH=10][PH0=0.46][P=6.6e-08]	10	-	29864	Rnf11				5'UTR||3'UTR
chr4	148609640	148609657	26027[gene=NM_207682][PH=10][PH0=0.06][P=4.5e-14]	10	-	16561	Kif1b				3'UTR
chr4	150271415	150271421	26765[gene=NM_020569][PH=10][PH0=1.67][P=2.6e-03]	10	-	57320	Park7				CDS||3'UTR
chr4	15844490	15844503	2169[gene=NM_026172][PH=10][PH0=0.44][P=4.9e-08]	10	-	67460	Decr1				3'UTR
chr4	19538409	19538424	2760[gene=NM_177327][PH=10][PH0=0.26][P=6.8e-10]	10	-	107568	Wwp1				3'UTR
chr4	43528123	43528129	6682[gene=NM_009416][PH=10][PH0=1.56][P=3.5e-03]	10	-	22004	Tpm2				3'UTR
chr4	6322291	6322293	422[gene=NM_001098227][PH=10][PH0=0.50][P=1.7e-07]	10	+	53378	Sdcbp				3'UTR
chr4	9548789	9548791	951[gene=NM_001177849][PH=10][PH0=0.01][P=1.0e-100]	10	-	65973	Asph				3'UTR
chr5	100389780	100389797	16122[gene=NM_001077265][PH=10][PH0=0.11][P=1.2e-13]	10	-	11991	Hnrnpd				3'UTR
chr5	107536083	107536091	17754[gene=NM_011578][PH=10][PH0=0.22][P=1.5e-10]	10	-	21814	Tgfbr3				3'UTR
chr5	115595454	115595469	19671[gene=NM_175403][PH=10][PH0=0.21][P=9.7e-11]	10	-	109154	2410014A08Rik				3'UTR
chr5	149316385	149316400	27482[gene=NM_011908][PH=10][PH0=0.19][P=1.9e-11]	10	-	24109	Ubl3				3'UTR
chr5	20264691	20264692	2491[gene=NM_172992][PH=10][PH0=0.98][P=1.4e-04]	10	-	68770	Phtf2				3'UTR
chr5	32459069	32459096	5160[gene=NM_008037][PH=10][PH0=0.11][P=1.3e-13]	10	+	14284	Fosl2				3'UTR
chr5	33079445	33079459	5565[gene=NM_177298][PH=10][PH0=0.16][P=2.4e-12]	10	-	320951	Pisd				3'UTR
chr5	93602153	93602166	15277[gene=NM_001009818][PH=10][PH0=0.63][P=2.8e-06]	10	+	52398	2013-09-11				3'UTR
chr5	93602427	93602432	15287[gene=NM_001009818][PH=10][PH0=0.63][P=2.8e-06]	10	+	52398	2013-09-11				3'UTR
chr5	93602455	93602456	15295[gene=NM_001009818][PH=10][PH0=0.63][P=2.8e-06]	10	+	52398	2013-09-11				3'UTR
chr6	108772860	108772861	18784[gene=NM_026011][PH=10][PH0=0.63][P=1.5e-06]	10	+	67166	Arl8b				3'UTR
chr6	112280254	112280256	19343[gene=NM_144799][PH=10][PH0=0.34][P=3.0e-09]	10	+	30937	Lmcd1				3'UTR
chr6	124761151	124761153	21062[gene=NM_009415][PH=10][PH0=0.94][P=3.5e-05]	10	-	21991	Tpi1				3'UTR
chr6	140599598	140599605	24405[gene=NM_178803][PH=10][PH0=0.15][P=2.5e-12]	10	+	11569	Aebp2				3'UTR
chr6	52496730	52496746	8190[gene=NM_145567][PH=10][PH0=0.57][P=3.8e-07]	10	-	58875	Hibadh				3'UTR
chr6	72384045	72384049	11388[gene=NM_145569][PH=10][PH0=0.53][P=3.0e-07]	10	-	232087	Mat2a				3'UTR
chr6	77369004	77369026	12287[gene=NM_001109764][PH=10][PH0=0.01][P=1.0e-100]	10	-	12386	Ctnna2				intron
chr6	83757821	83757825	13440[gene=NM_146169][PH=10][PH0=0.22][P=8.9e-11]	10	-	232164	Paip2b				3'UTR
chr6	85290397	85290402	13781[gene=NM_001003955][PH=10][PH0=0.18][P=2.2e-11]	10	-	52055	Rab11fip5				CDS
chr6	95571186	95571202	15979[gene=NM_011507][PH=10][PH0=0.08][P=1.0e-100]	10	-	20917	Suclg2				intron
chr7	105060373	105060379	15702[gene=NM_011035][PH=10][PH0=0.28][P=6.2e-10]	10	+	18479	Pak1				3'UTR
chr7	118215689	118215690	17992[gene=NM_001040131][PH=10][PH0=0.40][P=5.1e-08]	10	-	13690	Eif4g2				3'UTR
chr7	120049944	120049962	18787[gene=NM_001166584][PH=10][PH0=0.46][P=3.1e-07]	10	+						3'UTR
chr7	122615522	122615533	18745[gene=NM_001025559][PH=10][PH0=0.25][P=6.1e-10]	10	-	20679	Sox6				3'UTR
chr7	122618159	122618163	18777[gene=NM_001025559][PH=10][PH0=0.25][P=6.1e-10]	10	-	20679	Sox6				3'UTR
chr7	29824898	29824915	4305[gene=NM_009109][PH=10][PH0=0.09][P=6.9e-14]	10	-	20190	Ryr1				intron
chr7	29841211	29841224	4369[gene=NM_009109][PH=10][PH0=0.09][P=6.9e-14]	10	-	20190	Ryr1				intron
chr7	52713434	52713438	7514[gene=NM_010240][PH=10][PH0=0.54][P=1.1e-07]	10	-	14325	Ftl1				5'UTR||3'UTR
chr7	74875672	74875680	10617[gene=NM_183312][PH=10][PH0=0.55][P=6.7e-07]	10	-	233335	Dmn				3'UTR
chr7	88249695	88249702	13062[gene=NM_054085][PH=10][PH0=0.65][P=4.3e-06]	10	+	116904	Alpk3				3'UTR
chr7	96658173	96658175	14269[gene=NM_029614][PH=10][PH0=0.46][P=9.2e-08]	10	-	76453	Prss23				3'UTR
chr8	109912667	109912679	18410[gene=NM_008706][PH=10][PH0=0.21][P=2.0e-11]	10	-	18104	Nqo1				3'UTR
chr8	11199612	11199628	1314[gene=NM_009931][PH=10][PH0=0.25][P=6.3e-10]	10	-	12826	Col4a1				3'UTR
chr8	24224994	24225014	3498[gene=NM_001110783][PH=10][PH0=0.22][P=2.2e-10]	10	+	11733	Ank1				intron
chr8	42077307	42077314	6565[gene=NM_001005863][PH=10][PH0=0.30][P=3.3e-09]	10	-	102103	Mtus1				3'UTR
chr8	82199054	82199061	12606[gene=NM_001081164][PH=10][PH0=0.40][P=5.3e-08]	10	+	73945	Otud4				3'UTR
chr8	90186148	90186154	15186[gene=NM_033327][PH=10][PH0=0.18][P=1.3e-11]	10	-	94187	Zfp423				3'UTR
chr9	109943033	109943053	20829[gene=NM_001205330][PH=10][PH0=0.08][P=5.2e-14]	10	+	17758	Mtap4				intron
chr9	28604608	28604626	4119[gene=NM_177906][PH=10][PH0=0.02][P=1.0e-100]	10	+	330908	Opcml				intron
chr9	59238848	59238856	9741[gene=NM_019927][PH=10][PH0=0.48][P=2.8e-07]	10	-	23806	Arih1				3'UTR
chr9	65121346	65121349	11450[gene=NM_173385][PH=10][PH0=0.51][P=2.9e-07]	10	+	214425	Cilp				CDS
chr9	66875768	66875781	11420[gene=NM_001164249][PH=10][PH0=1.06][P=1.1e-04]	10	-	22003	Tpm1				3'UTR
chr9	7933960	7933963	727[gene=NM_001171147][PH=10][PH0=0.40][P=3.0e-08]	10	-	22601	Yap1				3'UTR
chrX	133267870	133267894	18494[gene=NM_001168225][PH=10][PH0=0.59][P=5.7e-07]	10	-	56397	Morf4l2				3'UTR
chrX	137074826	137074832	19098[gene=NM_001077364][PH=10][PH0=0.40][P=1.7e-08]	10	-	14605	Tsc22d3				3'UTR
chrX	141884301	141884302	19961[gene=NM_153319][PH=10][PH0=0.39][P=3.3e-08]	10	-	27494	Amot				3'UTR
chrX	156560629	156560641	22247[gene=NM_008810][PH=10][PH0=0.74][P=6.3e-06]	10	-	18597	Pdha1				3'UTR
chrX	165749846	165749858	23708[gene=NM_008222][PH=10][PH0=0.10][P=3.2e-14]	10	-	15159	Hccs				3'UTR
chrX	35773912	35773922	3886[gene=NM_001017959][PH=10][PH0=0.14][P=4.9e-13]	10	-	16784	Lamp2				3'UTR
chrX	35774517	35774523	3920[gene=NM_001017959][PH=10][PH0=0.14][P=4.9e-13]	10	-	16784	Lamp2				3'UTR
chrX	99709920	99709926	13284[gene=NM_008832][PH=10][PH0=0.43][P=9.8e-08]	10	-	18679	Phka1				3'UTR
chrX	99710906	99710912	13330[gene=NM_008832][PH=10][PH0=0.43][P=9.8e-08]	10	-	18679	Phka1				3'UTR
chrX	99711086	99711095	13342[gene=NM_008832][PH=10][PH0=0.43][P=9.8e-08]	10	-	18679	Phka1				3'UTR
chr11	95156953	95156972	19308[gene=NM_001195003][PH=9][PH0=0.03][P=1.0e-100]	9	-	217127	Myst2	LINE	1		intron
chr17	32905279	32905298	6228[gene=NM_172458][PH=9][PH0=0.20][P=4.6e-09]	9	-	208292	9030612M13Rik	LINE	1		3'UTR
chr17	35971834	35971851	7078[gene=NM_011655][PH=9][PH0=0.27][P=1.6e-08]	9	-	22154	Tubb5	LINE	0.0588235		3'UTR
chr18	21765187	21765196	3351[gene=NM_001081403][PH=9][PH0=0.01][P=1.0e-100]	9	-	225266	Klhl14	LINE	1		intron
chr4	63211375	63211390	9757[gene=NM_024173][PH=9][PH0=0.93][P=2.0e-04]	9	+	66290	Atp6v1g1	LINE	0.933333		3'UTR
chr11	82744313	82744324	17161[gene=NM_178680][PH=9][PH0=0.03][P=1.0e-100]	9	+	217012	Unc45b	Low_complexity	1		intron
chr11	82744449	82744460	17192[gene=NM_178680][PH=9][PH0=0.03][P=1.0e-100]	9	+	217012	Unc45b	Low_complexity	1		intron
chr11	82744517	82744528	17203[gene=NM_178680][PH=9][PH0=0.03][P=1.0e-100]	9	+	217012	Unc45b	Low_complexity	0.818182		intron
chr7	118219621	118219638	18047[gene=NM_001040131][PH=9][PH0=0.40][P=1.2e-06]	9	-	13690	Eif4g2	Low_complexity	1		intron
chr10	80599997	80600010	14261[gene=NM_010731][PH=9][PH0=0.05][P=1.0e-100]	9	+	16969	Zbtb7a	Simple_repeat	1		intron
chr1	136696393	136696397	23150[gene=NM_001081307][PH=9][PH0=0.02][P=1.0e-100]	9	-	329251	Ppp1r12b	Simple_repeat	1		intron
chr1	189131124	189131142	31182[gene=NM_026367][PH=9][PH0=0.01][P=1.0e-100]	9	+	67769	Gpatch2	Simple_repeat	1		intron
chr12	25663300	25663316	3376[gene=NM_001081378][PH=9][PH0=0.03][P=1.0e-100]	9	+	77480	C330002I19Rik	Simple_repeat	1		intron
chr12	5210648	5210658	683[gene=NM_001164493][PH=9][PH0=0.01][P=1.0e-100]	9	-			Simple_repeat	1		intron
chr13	101487926	101487949	17693[gene=NM_009874][PH=9][PH0=0.02][P=1.0e-100]	9	-	12572	Cdk7	Simple_repeat	0.826087		intron
chr13	110450343	110450348	17845[gene=NM_011056][PH=9][PH0=0.24][P=1.2e-08]	9	+	238871	Pde4d	Simple_repeat	1		intron
chr15	37917569	37917571	5707[gene=NM_001081359][PH=9][PH0=0.02][P=1.0e-100]	9	-	70790	Ubr5	Simple_repeat	1		intron
chr16	33652792	33652812	6892[gene=NM_134251][PH=9][PH0=0.01][P=1.0e-100]	9	+	171286	Slc12a8	Simple_repeat	0.6		intron
chr16	44549948	44549968	7824[gene=NM_172506][PH=9][PH0=0.03][P=1.0e-100]	9	-	117606	Boc	Simple_repeat	1		intron
chr1	82325954	82325970	12932[gene=NM_029777][PH=9][PH0=0.01][P=1.0e-100]	9	+	76867	Rhbdd1	Simple_repeat	1		intron
chr18	39064721	39064741	6517[gene=NM_010197][PH=9][PH0=0.07][P=1.4e-13]	9	-	14164	Fgf1	Simple_repeat	0.8		intron
chr1	92672729	92672730	15831[gene=NM_001243008][PH=9][PH0=0.65][P=1.1e-04]	9	-	12835	Col6a3	Simple_repeat	1		CDS
chr1	92672745	92672756	15834[gene=NM_001243008][PH=9][PH0=0.65][P=1.1e-04]	9	-	12835	Col6a3	Simple_repeat	1		CDS
chr19	53255069	53255075	10150[gene=NM_001164099][PH=9][PH0=0.07][P=1.6e-13]	9	+	27360	Add3	Simple_repeat	1		intron
chr3	122806690	122806714	20038[gene=NM_080451][PH=9][PH0=0.05][P=1.0e-100]	9	-			Simple_repeat	0.833333		downstream_10k
chr4	124521284	124521308	19839[gene=NM_008636][PH=9][PH0=0.01][P=1.0e-100]	9	+	17764	Mtf1	Simple_repeat	1		intron
chr4	148971043	148971066	25700[gene=NM_023051][PH=9][PH0=0.10][P=4.4e-12]	9	+	65945	Clstn1	Simple_repeat	0.913043		intron
chr5	143552028	143552054	26137[gene=NM_001122730][PH=9][PH0=0.02][P=1.0e-100]	9	-	231861	Tnrc18	Simple_repeat	0.692308		intron
chr6	83481717	83481720	13347[gene=NM_009610][PH=9][PH0=0.06][P=1.2e-14]	9	-	11468	Actg2	Simple_repeat	1		intron
chr7	30650598	30650604	4659[gene=NM_172740][PH=9][PH0=0.01][P=1.0e-100]	9	+			Simple_repeat	1		intron
chr8	125932882	125932902	22129[gene=NM_008559][PH=9][PH0=0.06][P=1.0e-100]	9	+	17199	Mc1r	Simple_repeat	1		3'UTR
chr9	55748307	55748328	8861[gene=NM_001081341][PH=9][PH0=0.01][P=2.4e-14]	9	-	244891	Scaper	Simple_repeat	0.809524		intron
chr2	32489747	32489751	6122[gene=NM_001198790][PH=9][PH0=0.49][P=1.8e-06]	9	+	11636	Ak1	SINE	1		3'UTR
chr3	27385123	27385136	3318[gene=NM_173182][PH=9][PH0=0.06][P=6.1e-14]	9	-	72007	Fndc3b	SINE	0.692308		intron
chr5	17323950	17323959	2088[gene=NM_001159555][PH=9][PH0=0.53][P=6.6e-06]	9	-	12491	Cd36	SINE	0.666667		intron
chrX	46419578	46419605	5349[gene=NM_145951][PH=9][PH0=0.02][P=1.0e-100]	9	-	209224	Enox2	tRNA	1		intron
chr10	33084538	33084562	5111[gene=NM_029726][PH=9][PH0=0.07][P=1.0e-13]	9	+						intron
chr10	34003321	34003324	5425[gene=NM_009433][PH=9][PH0=0.28][P=2.4e-08]	9	+	22110	Tspyl1				3'UTR
chr10	43303405	43303412	7354[gene=NM_009846][PH=9][PH0=1.28][P=4.0e-03]	9	+	12484	Cd24a				3'UTR
chr10	58787483	58787510	9813[gene=NM_011030][PH=9][PH0=0.06][P=3.6e-14]	9	+	18451	P4ha1				intron
chr10	69653249	69653261	12038[gene=NM_001111121][PH=9][PH0=0.42][P=1.5e-06]	9	+	76551	Ccdc6				3'UTR
chr10	76171819	76171840	13232[gene=NM_009933][PH=9][PH0=0.65][P=4.2e-05]	9	-	12833	Col6a1				3'UTR
chr10	80128849	80128858	14118[gene=NM_021462][PH=9][PH0=0.27][P=1.5e-08]	9	-	17347	Mknk2				3'UTR
chr10	86297783	86297797	15556[gene=NM_175331][PH=9][PH0=0.26][P=2.6e-08]	9	+	103466	Nt5dc3				3'UTR
chr10	95010774	95010785	17073[gene=NM_027722][PH=9][PH0=0.21][P=2.4e-09]	9	-	71207	Nudt4				3'UTR
chr1	108620587	108620606	18481[gene=NM_027534][PH=9][PH0=0.06][P=7.5e-14]	9	-	70750	Kdsr				3'UTR
chr11	110937129	110937133	25194[gene=NM_008425][PH=9][PH0=0.34][P=2.1e-07]	9	+						downstream_10k
chr11	115883904	115883919	25463[gene=NM_008211][PH=9][PH0=0.40][P=3.1e-07]	9	-	15081	H3f3b				3'UTR
chr11	116199885	116199901	25617[gene=NM_027258][PH=9][PH0=0.05][P=1.0e-100]	9	-						3'UTR
chr11	20125647	20125649	2769[gene=NM_008996][PH=9][PH0=0.41][P=5.5e-07]	9	+	19324	Rab1				3'UTR
chr11	20725379	20725386	3178[gene=NM_173752][PH=9][PH0=0.35][P=2.1e-07]	9	-	216551	1110067D22Rik				3'UTR
chr11	21457339	21457362	3489[gene=NM_008618][PH=9][PH0=1.24][P=3.3e-03]	9	-	17449	Mdh1				3'UTR
chr1	123380187	123380203	19359[gene=NM_001025156][PH=9][PH0=0.03][P=1.0e-100]	9	+	70829	Ccdc93				intron
chr11	29999899	29999913	4915[gene=NM_175836][PH=9][PH0=0.29][P=8.3e-08]	9	-	20742	Spnb2				3'UTR
chr11	32646485	32646501	5320[gene=NM_134015][PH=9][PH0=0.18][P=8.2e-10]	9	+	103583	Fbxw11				3'UTR
chr1	133829363	133829375	21164[gene=NM_001145804][PH=9][PH0=0.23][P=9.0e-09]	9	+	98415	Nucks1				3'UTR
chr1	137331911	137331913	23357[gene=NM_173437][PH=9][PH0=0.14][P=2.2e-10]	9	-						5'UTR
chr1	137332008	137332010	23374[gene=NM_173437][PH=9][PH0=0.14][P=2.2e-10]	9	-						5'UTR
chr1	140383496	140383516	23964[gene=NM_021605][PH=9][PH0=0.46][P=1.7e-06]	9	-	59125	Nek7				3'UTR
chr11	49697126	49697140	7925[gene=NM_001163671][PH=9][PH0=0.21][P=2.5e-09]	9	+	26420	Mapk9				3'UTR
chr11	50199985	50199995	8071[gene=NM_021510][PH=9][PH0=0.22][P=2.3e-09]	9	+	59013	Hnrnph1				3'UTR
chr11	53868428	53868452	9464[gene=NM_019417][PH=9][PH0=0.19][P=2.8e-10]	9	-	30794	Pdlim4				3'UTR
chr11	54330290	54330310	9339[gene=NM_173753][PH=9][PH0=0.31][P=1.1e-07]	9	+	216742	Fnip1				3'UTR
chr11	60012394	60012404	10502[gene=NM_009021][PH=9][PH0=0.07][P=2.3e-13]	9	+	19377	Rai1				3'UTR
chr1	166753605	166753625	27067[gene=NM_019759][PH=9][PH0=0.61][P=9.0e-06]	9	+	56429	Dpt				3'UTR
chr11	70483453	70483463	13480[gene=NM_001190376][PH=9][PH0=0.10][P=4.7e-12]	9	-	216874	Camta2				3'UTR
chr11	72582656	72582664	14555[gene=NM_009671][PH=9][PH0=0.08][P=9.7e-13]	9	+	11736	Ankfy1				3'UTR
chr11	74489199	74489219	14315[gene=NM_013625][PH=9][PH0=0.41][P=1.1e-06]	9	-	18472	Pafah1b1				3'UTR
chr11	76592964	76592983	14944[gene=NM_007754][PH=9][PH0=0.14][P=2.0e-10]	9	-	12874	Cpd				3'UTR
chr11	76593284	76593285	14956[gene=NM_007754][PH=9][PH0=0.14][P=2.0e-10]	9	-	12874	Cpd				3'UTR
chr11	77524558	77524563	15775[gene=NM_001024205][PH=9][PH0=0.20][P=4.7e-09]	9	+	68564	Nufip2				3'UTR
chr1	179379233	179379247	29429[gene=NM_001012330][PH=9][PH0=0.38][P=4.2e-07]	9	+	30928	Zfp238				3'UTR
chr11	82745379	82745380	17391[gene=NM_178680][PH=9][PH0=0.03][P=1.0e-100]	9	+	217012	Unc45b				intron
chr11	87794186	87794195	17637[gene=NM_001168471][PH=9][PH0=0.86][P=2.3e-04]	9	-	68097	Dynll2				3'UTR
chr11	94202234	94202245	20218[gene=NM_027799][PH=9][PH0=0.34][P=1.5e-07]	9	+	71452	Ankrd40				3'UTR
chr11	95934376	95934391	19540[gene=NM_001161419][PH=9][PH0=0.40][P=1.3e-07]	9	-	100041835	ENSMUSG00000058357				3'UTR
chr12	55746885	55746896	7854[gene=NM_134054][PH=9][PH0=0.31][P=2.4e-08]	9	-	104725	1110002B05Rik				3'UTR
chr12	56966676	56966688	8127[gene=NM_001037756][PH=9][PH0=0.10][P=1.7e-12]	9	+	52592	Brms1l				intron
chr12	60060657	60060675	8726[gene=NM_009147][PH=9][PH0=0.10][P=2.6e-12]	9	-	20334	Sec23a				3'UTR
chr12	82354198	82354199	12532[gene=NM_001167920][PH=9][PH0=0.02][P=1.0e-100]	9	-	110893	Slc8a3				intron
chr12	87630132	87630144	13826[gene=NM_027405][PH=9][PH0=0.08][P=6.3e-13]	9	+	70373	1700020O03Rik				3'UTR
chr12	93046611	93046625	14688[gene=NM_001039089][PH=9][PH0=0.15][P=2.5e-10]	9	-	20338	Sel1l				3'UTR
chr13	23832021	23832042	3603[gene=NM_015786][PH=9][PH0=1.41][P=7.0e-03]	9	+	50708	Hist1h1c				3'UTR
chr13	55801108	55801120	9396[gene=NM_181278][PH=9][PH0=0.29][P=4.5e-08]	9	+	78521	B230219D22Rik				3'UTR
chr13	61036221	61036236	11015[gene=NM_001145799][PH=9][PH0=0.24][P=2.8e-09]	9	-	13024	Ctla2a				3'UTR
chr13	93866992	93867004	15977[gene=NM_023821][PH=9][PH0=0.27][P=7.1e-08]	9	-						CDS
chr14	17263186	17263195	2257[gene=NM_009409][PH=9][PH0=0.04][P=2.5e-14]	9	+	21974	Top2b				3'UTR
chr14	21319257	21319270	2856[gene=NM_008914][PH=9][PH0=0.59][P=1.8e-05]	9	-	19056	Ppp3cb				3'UTR
chr14	21319438	21319443	2875[gene=NM_008914][PH=9][PH0=0.59][P=1.8e-05]	9	-	19056	Ppp3cb				3'UTR
chr14	35357437	35357452	5826[gene=NM_001039071][PH=9][PH0=0.89][P=6.4e-04]	9	-	24131	Ldb3				CDS
chr14	35374671	35374675	5966[gene=NM_001039071][PH=9][PH0=0.89][P=6.4e-04]	9	-	24131	Ldb3				3'UTR
chr14	47724666	47724684	7658[gene=NM_001037221][PH=9][PH0=0.08][P=9.5e-13]	9	+						downstream_10k
chr14	52694559	52694569	8761[gene=NM_001170981][PH=9][PH0=0.26][P=9.9e-09]	9	-	15381	Hnrnpc				3'UTR
chr14	66600291	66600292	11208[gene=NM_013492][PH=9][PH0=0.66][P=2.0e-05]	9	+	12759	Clu				3'UTR
chr15	25903207	25903218	3655[gene=NM_001034851][PH=9][PH0=0.31][P=6.4e-08]	9	+	66270	1810015C04Rik				3'UTR
chr15	27523627	27523641	3972[gene=NM_020332][PH=9][PH0=0.40][P=6.3e-07]	9	+	11732	Ank				3'UTR
chr15	27524541	27524560	3999[gene=NM_020332][PH=9][PH0=0.40][P=6.3e-07]	9	+	11732	Ank				3'UTR
chr15	36700884	36700888	5392[gene=NM_001253805][PH=9][PH0=0.32][P=8.0e-08]	9	-	22631	Ywhaz				3'UTR
chr15	36929338	36929355	5477[gene=NM_026521][PH=9][PH0=0.21][P=3.1e-09]	9	-	68036	Zfp706				3'UTR
chr15	4104991	4104993	272[gene=NM_024188][PH=9][PH0=0.91][P=5.4e-04]	9	+	67041	Oxct1				3'UTR
chr15	58770981	58771002	8935[gene=NM_023172][PH=9][PH0=0.87][P=7.1e-05]	9	+	66218	Ndufb9				3'UTR
chr15	66934924	66934933	10364[gene=NM_009177][PH=9][PH0=0.20][P=2.1e-09]	9	-	20442	St3gal1				3'UTR
chr15	72932121	72932132	11373[gene=NM_153178][PH=9][PH0=0.32][P=2.2e-07]	9	-						downstream_10k||upstream_10k
chr15	76002557	76002566	12242[gene=NM_001163540][PH=9][PH0=0.17][P=1.8e-09]	9	-	18810	Plec1				3'UTR
chr15	76910072	76910076	12624[gene=NM_001110827][PH=9][PH0=0.13][P=5.2e-11]	9	-	93686	Rbm9				3'UTR
chr15	97962606	97962614	16333[gene=NM_001163488][PH=9][PH0=1.06][P=1.4e-03]	9	+	18642	Pfkm				3'UTR
chr15	97962857	97962871	16390[gene=NM_001163488][PH=9][PH0=1.06][P=1.4e-03]	9	+	18642	Pfkm				3'UTR
chr15	99845499	99845512	16963[gene=NM_001080948][PH=9][PH0=0.20][P=2.3e-09]	9	+	207214	Larp4				3'UTR
chr16	27447882	27447887	5395[gene=NM_001025615][PH=9][PH0=0.16][P=5.0e-10]	9	+	67501	Ccdc50				3'UTR
chr16	36034673	36034690	7501[gene=NM_008465][PH=9][PH0=0.68][P=5.6e-05]	9	+	16646	Kpna1				3'UTR
chr16	38245135	38245147	8201[gene=NM_019827][PH=9][PH0=0.09][P=2.0e-12]	9	+	56637	Gsk3b				3'UTR
chr16	44160480	44160483	9651[gene=NM_028108][PH=9][PH0=0.70][P=8.4e-05]	9	+	72117	Nat13				3'UTR
chr1	66981497	66981515	11193[gene=NM_001113387][PH=9][PH0=0.82][P=5.3e-05]	9	-	17901	Myl1				intron
chr1	66981625	66981633	11206[gene=NM_001113387][PH=9][PH0=0.82][P=5.3e-05]	9	-	17901	Myl1				intron
chr16	77115874	77115889	14562[gene=NM_013918][PH=9][PH0=0.08][P=8.7e-13]	9	+	30940	Usp25				3'UTR
chr16	84955142	84955156	13738[gene=NM_001198823][PH=9][PH0=0.88][P=3.9e-04]	9	-	11820	App				3'UTR
chr16	84955437	84955444	13758[gene=NM_001198823][PH=9][PH0=0.88][P=3.9e-04]	9	-	11820	App				3'UTR
chr16	8849755	8849766	1229[gene=NM_001081400][PH=9][PH0=0.08][P=4.7e-13]	9	+	69053	1810013L24Rik				intron
chr17	10400381	10400383	1361[gene=NM_001159517][PH=9][PH0=0.55][P=1.1e-05]	9	-						5'UTR
chr1	71632667	71632674	11830[gene=NM_010233][PH=9][PH0=0.24][P=2.0e-08]	9	-	14268	Fn1				3'UTR
chr17	17665144	17665152	3133[gene=NM_172827][PH=9][PH0=0.10][P=3.1e-12]	9	-	240028	Lnpep				3'UTR
chr17	23957990	23958002	4912[gene=NM_175229][PH=9][PH0=0.06][P=1.9e-13]	9	+	75956	Srrm2				CDS
chr17	24301251	24301257	4091[gene=NR_037854][PH=9][PH0=0.62][P=7.5e-06]	9	-	11984	Atp6v0c				3'UTR
chr17	46154439	46154459	8856[gene=NM_001025250][PH=9][PH0=0.19][P=8.9e-10]	9	-	22339	Vegfa				3'UTR
chr17	5148032	5148040	795[gene=NM_001085355][PH=9][PH0=0.01][P=1.0e-100]	9	+	239985	Arid1b				intron
chr1	75211594	75211597	12894[gene=NM_009447][PH=9][PH0=1.37][P=7.6e-03]	9	-	22145	Tuba4a				3'UTR
chr17	64631138	64631146	12446[gene=NM_001025309][PH=9][PH0=0.34][P=2.1e-07]	9	-	224938	Pja2				3'UTR
chr17	64631332	64631343	12457[gene=NM_001025309][PH=9][PH0=0.34][P=2.1e-07]	9	-	224938	Pja2				3'UTR
chr18	35776016	35776018	5971[gene=NM_026420][PH=9][PH0=0.56][P=3.9e-06]	9	+	67869	Paip2				3'UTR
chr18	36843031	36843036	6367[gene=NM_001083317][PH=9][PH0=0.21][P=1.6e-09]	9	+	67843	Slc35a4				3'UTR
chr18	38004527	38004542	6211[gene=NM_007858][PH=9][PH0=0.19][P=1.3e-09]	9	-	13367	Diap1				5'UTR||3'UTR
chr18	44496540	44496549	7789[gene=NM_001033621][PH=9][PH0=1.23][P=3.6e-03]	9	+	58916	Myot				5'UTR
chr18	61747735	61747744	10936[gene=NM_146087][PH=9][PH0=0.64][P=1.8e-05]	9	+	93687	Csnk1a1				3'UTR
chr18	6202809	6202829	576[gene=NM_008448][PH=9][PH0=0.18][P=1.0e-09]	9	-	16573	Kif5b				3'UTR
chr18	79162039	79162044	13783[gene=NM_053099][PH=9][PH0=0.01][P=1.0e-100]	9	-	240427	Setbp1				intron
chr19	10109372	10109382	1873[gene=NM_144538][PH=9][PH0=0.12][P=8.6e-12]	9	+	74760	Rab3il1				3'UTR
chr19	10945949	10945956	3193[gene=NM_134142][PH=9][PH0=0.69][P=3.3e-05]	9	-	68539	Tmem109				3'UTR
chr19	36967043	36967050	6728[gene=NM_001163635][PH=9][PH0=0.40][P=1.0e-06]	9	+						3'UTR
chr19	37097762	37097770	7684[gene=NM_198300][PH=9][PH0=0.23][P=8.3e-09]	9	-	208922	Cpeb3				3'UTR
chr19	43574844	43574856	9068[gene=NM_010324][PH=9][PH0=0.39][P=2.5e-07]	9	-	14718	Got1				3'UTR
chr19	47717933	47717939	9405[gene=NM_001164639][PH=9][PH0=0.16][P=4.1e-10]	9	+						downstream_10k||upstream_10k
chr19	4861683	4861686	543[gene=NM_013456][PH=9][PH0=0.28][P=2.0e-08]	9	-	11474	Actn3				CDS
chr19	5481774	5481799	619[gene=NM_021474][PH=9][PH0=0.14][P=3.3e-11]	9	+	58859	Efemp2				3'UTR
chr19	56007547	56007548	10899[gene=NM_001142918][PH=9][PH0=0.30][P=6.6e-08]	9	+	21416	Tcf7l2				3'UTR
chr1	99541942	99541964	17011[gene=NM_133825][PH=9][PH0=0.18][P=4.6e-10]	9	-	52392	D1Ertd622e				3'UTR
chr2	112189786	112189799	19851[gene=NM_133649][PH=9][PH0=0.03][P=1.0e-100]	9	+	107723	Slc12a6				intron
chr2	117944837	117944844	20645[gene=NM_011580][PH=9][PH0=0.25][P=1.8e-08]	9	+	21825	Thbs1				CDS
chr2	120335249	120335269	23825[gene=NM_011743][PH=9][PH0=0.27][P=5.5e-08]	9	-	20402	Zfp106				3'UTR
chr2	120335432	120335441	23842[gene=NM_011743][PH=9][PH0=0.27][P=5.5e-08]	9	-	20402	Zfp106				3'UTR
chr2	131763766	131763784	24324[gene=NM_011170][PH=9][PH0=1.33][P=6.2e-03]	9	+	26434	Prnd				3'UTR
chr2	132134783	132134799	24463[gene=NM_138651][PH=9][PH0=0.11][P=1.4e-11]	9	+	110911	Cds2				3'UTR
chr2	148263804	148263826	28570[gene=NM_010740][PH=9][PH0=0.06][P=5.9e-14]	9	-	17064	Cd93				3'UTR
chr2	168006981	168006988	32786[gene=NM_009628][PH=9][PH0=0.11][P=1.1e-11]	9	-	11538	Adnp				3'UTR
chr2	18606200	18606210	2677[gene=NM_007552][PH=9][PH0=0.21][P=2.6e-09]	9	+	12151	Bmi1				3'UTR
chr2	32490526	32490534	6137[gene=NM_001198790][PH=9][PH0=0.49][P=1.8e-06]	9	+	11636	Ak1				3'UTR
chr2	35036732	35036750	6317[gene=NM_026697][PH=9][PH0=0.39][P=3.8e-07]	9	-	68365	Rab14				3'UTR
chr2	37229240	37229254	6659[gene=NM_001100591][PH=9][PH0=0.21][P=5.6e-09]	9	-	319817	Rc3h2				3'UTR
chr2	51992183	51992192	9234[gene=NM_010889][PH=9][PH0=0.25][P=5.6e-08]	9	-	17996	Neb				3'UTR
chr2	72243460	72243482	13227[gene=NM_023057][PH=9][PH0=0.02][P=1.0e-100]	9	+	65964	B230120H23Rik				intron
chr2	76639657	76639665	15105[gene=NM_011652][PH=9][PH0=0.28][P=7.9e-07]	9	-	22138	Ttn				intron
chr2	76678203	76678206	15400[gene=NM_011652][PH=9][PH0=0.28][P=7.9e-07]	9	-	22138	Ttn				intron
chr3	102861107	102861125	17536[gene=NM_001161854][PH=9][PH0=0.40][P=7.5e-07]	9	+	229663	Csde1				3'UTR
chr3	102861624	102861637	17560[gene=NM_001161854][PH=9][PH0=0.40][P=7.5e-07]	9	+	229663	Csde1				3'UTR
chr3	102881141	102881162	17632[gene=NM_001033303][PH=9][PH0=0.18][P=3.7e-10]	9	+	229665	Ampd1				intron
chr3	144260042	144260053	24732[gene=NM_053102][PH=9][PH0=0.92][P=2.5e-04]	9	+	93684	2013-09-15				3'UTR
chr3	144353967	144353970	23697[gene=NM_019464][PH=9][PH0=0.24][P=9.4e-09]	9	-	54673	Sh3glb1				3'UTR
chr3	146643088	146643104	25212[gene=NM_027594][PH=9][PH0=0.27][P=3.8e-08]	9	+						3'UTR
chr3	33968257	33968268	5213[gene=NM_001113188][PH=9][PH0=0.53][P=4.4e-06]	9	+	14359	Fxr1				3'UTR
chr3	36873305	36873325	5680[gene=NM_172679][PH=9][PH0=0.01][P=1.0e-100]	9	+						deep_intergenic
chr3	65754219	65754234	9786[gene=NM_019937][PH=9][PH0=0.03][P=1.0e-100]	9	-	56706	Ccnl1				3'UTR
chr3	90310385	90310392	13861[gene=NM_023215][PH=9][PH0=0.20][P=1.2e-09]	9	-	66511	2500003M10Rik				5'UTR
chr3	95023985	95024003	14639[gene=NM_019914][PH=9][PH0=0.28][P=1.7e-08]	9	-	56772	Mllt11				3'UTR
chr4	104707769	104707780	16795[gene=NM_178143][PH=9][PH0=0.55][P=2.1e-05]	9	-	108079	Prkaa2				3'UTR
chr4	107903762	107903777	17395[gene=NM_001033634][PH=9][PH0=0.30][P=1.3e-07]	9	-	414872	Zyg11b				3'UTR
chr4	107904986	107905001	17419[gene=NM_001033634][PH=9][PH0=0.30][P=1.3e-07]	9	-	414872	Zyg11b				3'UTR
chr4	116309155	116309169	18896[gene=NM_021473][PH=9][PH0=0.16][P=7.0e-11]	9	-	58810	Akr1a4				3'UTR
chr4	136878418	136878421	23407[gene=NM_009861][PH=9][PH0=0.15][P=6.9e-11]	9	-	12540	Cdc42				3'UTR
chr4	140277986	140277995	24187[gene=NM_173867][PH=9][PH0=0.16][P=1.9e-10]	9	+	108911	Rcc2				3'UTR
chr4	14738544	14738570	1981[gene=NM_152812][PH=9][PH0=0.21][P=1.7e-09]	9	-	72201	Otud6b				5'UTR||3'UTR
chr4	148609684	148609697	26036[gene=NM_207682][PH=9][PH0=0.06][P=9.1e-14]	9	-	16561	Kif1b				3'UTR
chr4	148609883	148609903	26049[gene=NM_207682][PH=9][PH0=0.06][P=9.1e-14]	9	-	16561	Kif1b				3'UTR
chr4	148610089	148610097	26065[gene=NM_207682][PH=9][PH0=0.06][P=9.1e-14]	9	-	16561	Kif1b				3'UTR
chr4	149988867	149988869	26027[gene=NM_001085492][PH=9][PH0=0.41][P=1.7e-06]	9	+	68703	Rere				CDS
chr4	15211505	15211510	1852[gene=NM_181401][PH=9][PH0=0.47][P=3.1e-06]	9	+	100201	Tmem64				3'UTR
chr4	15211723	15211724	1869[gene=NM_181401][PH=9][PH0=0.47][P=3.1e-06]	9	+	100201	Tmem64				3'UTR
chr4	154528402	154528417	27567[gene=NM_011385][PH=9][PH0=0.15][P=2.2e-10]	9	-	20481	Ski				3'UTR
chr4	33108139	33108140	4246[gene=NM_027491][PH=9][PH0=1.06][P=2.7e-03]	9	+	52187	Rragd				3'UTR
chr4	33108584	33108599	4296[gene=NM_027491][PH=9][PH0=1.06][P=2.7e-03]	9	+	52187	Rragd				3'UTR
chr4	6322492	6322509	441[gene=NM_001098227][PH=9][PH0=0.50][P=3.1e-06]	9	+	53378	Sdcbp				3'UTR
chr4	81940954	81940967	12974[gene=NM_001113209][PH=9][PH0=0.21][P=4.7e-09]	9	-	18028	Nfib				5'UTR||3'UTR
chr4	85760681	85760701	12907[gene=NM_029967][PH=9][PH0=0.01][P=1.0e-100]	9	+	77739	Adamtsl1				intron
chr4	9548935	9548958	968[gene=NM_001177849][PH=9][PH0=0.01][P=1.0e-100]	9	-	65973	Asph				3'UTR
chr5	107537021	107537030	17773[gene=NM_011578][PH=9][PH0=0.22][P=5.9e-09]	9	-	21814	Tgfbr3				3'UTR
chr5	136365344	136365349	23911[gene=NM_013560][PH=9][PH0=1.51][P=6.6e-03]	9	+	15507	Hspb1				3'UTR
chr5	138052539	138052554	25109[gene=NM_008788][PH=9][PH0=0.34][P=6.0e-08]	9	-	18542	Pcolce				CDS
chr5	20265361	20265364	2604[gene=NM_172992][PH=9][PH0=0.98][P=1.3e-03]	9	-	68770	Phtf2				3'UTR
chr5	20265764	20265772	2616[gene=NM_172992][PH=9][PH0=0.98][P=1.3e-03]	9	-	68770	Phtf2				3'UTR
chr5	20265818	20265831	2624[gene=NM_172992][PH=9][PH0=0.98][P=1.3e-03]	9	-	68770	Phtf2				3'UTR
chr5	23009493	23009498	3164[gene=NM_026984][PH=9][PH0=0.09][P=3.1e-12]	9	+						downstream_10k
chr5	23011997	23012008	3905[gene=NM_009274][PH=9][PH0=0.07][P=3.7e-13]	9	-	20817	Srpk2				5'UTR||3'UTR
chr5	24215350	24215356	3506[gene=NM_016736][PH=9][PH0=0.19][P=7.6e-10]	9	+	53312	Nub1				3'UTR
chr5	30074450	30074470	4523[gene=NM_001037940][PH=9][PH0=0.13][P=2.2e-11]	9	+	23950	Dnajb6				intron
chr5	30089683	30089702	4533[gene=NM_001037940][PH=9][PH0=0.13][P=2.2e-11]	9	+	23950	Dnajb6				intron
chr5	33590839	33590855	5689[gene=NM_001198859][PH=9][PH0=0.32][P=6.4e-08]	9	-	13016	Ctbp1				3'UTR
chr5	5506247	5506251	408[gene=NM_001193659][PH=9][PH0=0.15][P=1.2e-10]	9	-	64945	Cldn12				3'UTR
chr5	93600389	93600392	15228[gene=NM_001009818][PH=9][PH0=0.63][P=4.0e-05]	9	+	52398	2013-09-11				3'UTR
chr6	108615342	108615354	18677[gene=NM_011498][PH=9][PH0=0.24][P=6.0e-09]	9	+	20893	Bhlhb2				3'UTR
chr6	108772746	108772757	18765[gene=NM_026011][PH=9][PH0=0.63][P=2.1e-05]	9	+	67166	Arl8b				3'UTR
chr6	116575612	116575613	19455[gene=NM_026057][PH=9][PH0=0.13][P=3.5e-11]	9	-	67255	Zfp422				3'UTR
chr6	117123955	117123971	20255[gene=NM_001012477][PH=9][PH0=0.35][P=3.3e-07]	9	+	20315	Cxcl12				3'UTR
chr6	119874896	119874913	20177[gene=NM_001185020][PH=9][PH0=0.22][P=1.1e-08]	9	-	232341	Wnk1				3'UTR
chr6	124863976	124863986	21167[gene=NM_026988][PH=9][PH0=1.05][P=5.5e-04]	9	-	69202	Ptms				3'UTR
chr6	13034991	13035005	1996[gene=NM_027992][PH=9][PH0=0.28][P=5.5e-08]	9	+	71900	Tmem106b				3'UTR
chr6	22172624	22172637	3788[gene=NM_001081351][PH=9][PH0=0.02][P=1.0e-100]	9	+	214642	A430107O13Rik				intron
chr6	24521221	24521223	4201[gene=NM_080847][PH=9][PH0=0.42][P=1.2e-06]	9	+						downstream_10k
chr6	4470222	4470243	656[gene=NM_007743][PH=9][PH0=1.04][P=2.3e-03]	9	+	12843	Col1a2				CDS
chr6	4473025	4473036	681[gene=NM_007743][PH=9][PH0=1.04][P=2.3e-03]	9	+	12843	Col1a2				CDS
chr6	4486664	4486669	765[gene=NM_007743][PH=9][PH0=1.04][P=2.3e-03]	9	+	12843	Col1a2				CDS
chr6	5435117	5435118	478[gene=NM_013743][PH=9][PH0=0.48][P=2.7e-06]	9	-	27273	Pdk4				3'UTR
chr6	65065083	65065094	11535[gene=NM_007958][PH=9][PH0=0.10][P=5.5e-12]	9	+	13990	Smarcad1				3'UTR
chr6	71339413	71339423	10963[gene=NM_024288][PH=9][PH0=0.61][P=3.5e-05]	9	-	68477	Rmnd5a				3'UTR
chr6	71339480	71339484	10976[gene=NM_024288][PH=9][PH0=0.61][P=3.5e-05]	9	-	68477	Rmnd5a				3'UTR
chr7	104713749	104713750	15369[gene=NM_001177945][PH=9][PH0=0.25][P=2.5e-09]	9	-	66273	1810020D17Rik				CDS
chr7	106987960	106987967	15891[gene=NM_025668][PH=9][PH0=0.33][P=8.0e-08]	9	-	66624	Spcs2				3'UTR
chr7	118214299	118214305	17930[gene=NM_001040131][PH=9][PH0=0.40][P=1.2e-06]	9	-	13690	Eif4g2				3'UTR
chr7	118214359	118214364	17940[gene=NM_001040131][PH=9][PH0=0.40][P=1.2e-06]	9	-	13690	Eif4g2				3'UTR
chr7	118216149	118216164	18031[gene=NM_001040131][PH=9][PH0=0.40][P=1.2e-06]	9	-	13690	Eif4g2				3'UTR
chr7	120048871	120048889	18741[gene=NM_001166584][PH=9][PH0=0.46][P=6.0e-06]	9	+						3'UTR
chr7	146082925	146082942	23970[gene=NM_009760][PH=9][PH0=0.24][P=3.5e-09]	9	-	12176	Bnip3				3'UTR
chr7	149629494	149629504	25038[gene=NM_009405][PH=9][PH0=1.34][P=2.0e-03]	9	+	21953	Tnni2				CDS
chr7	17502138	17502157	2264[gene=NM_007590][PH=9][PH0=0.34][P=8.3e-08]	9	-	12315	Calm3				3'UTR
chr7	74877688	74877693	10683[gene=NM_183312][PH=9][PH0=0.55][P=1.1e-05]	9	-	233335	Dmn				3'UTR
chr8	107741629	107741635	17523[gene=NM_001161456][PH=9][PH0=0.65][P=2.9e-05]	9	+	12400	Cbfb				3'UTR
chr8	118227770	118227784	20131[gene=NM_001025577][PH=9][PH0=0.35][P=1.8e-07]	9	-	17132	Maf				3'UTR
chr8	118227809	118227833	20139[gene=NM_001025577][PH=9][PH0=0.35][P=1.8e-07]	9	-	17132	Maf				3'UTR
chr8	123103978	123104001	21480[gene=NM_198671][PH=9][PH0=0.06][P=3.0e-14]	9	+	382034	Gse1				3'UTR
chr8	13558775	13558798	1753[gene=NM_001080781][PH=9][PH0=0.16][P=7.3e-11]	9	-	66501	1700029H14Rik				CDS
chr8	23573091	23573105	2971[gene=NM_001012667][PH=9][PH0=0.73][P=3.7e-05]	9	-	102032	AI316807				3'UTR
chr8	27139871	27139875	3928[gene=NM_207659][PH=9][PH0=0.12][P=5.6e-11]	9	-	320191	Hook3				3'UTR
chr8	27160810	27160813	4159[gene=NM_207659][PH=9][PH0=0.12][P=5.6e-11]	9	-	320191	Hook3				intron
chr8	27161069	27161085	4203[gene=NM_207659][PH=9][PH0=0.12][P=5.6e-11]	9	-	320191	Hook3				intron
chr8	67071852	67071868	10579[gene=NM_013494][PH=9][PH0=0.85][P=1.9e-04]	9	-	12876	Cpe				3'UTR
chr8	82199493	82199502	12645[gene=NM_001081164][PH=9][PH0=0.40][P=1.2e-06]	9	+	73945	Otud4				3'UTR
chr8	85959651	85959661	14068[gene=NM_001039137][PH=9][PH0=0.58][P=7.1e-06]	9	-	56367	Scoc				3'UTR
chr8	87232120	87232135	14490[gene=NM_001081981][PH=9][PH0=0.24][P=6.3e-09]	9	-	18032	Nfix				3'UTR
chr8	95376770	95376790	15405[gene=NM_008610][PH=9][PH0=0.79][P=1.5e-04]	9	+	17390	Mmp2				3'UTR
chr8	95377089	95377099	15448[gene=NM_008610][PH=9][PH0=0.79][P=1.5e-04]	9	+	17390	Mmp2				3'UTR
chr8	95377241	95377247	15459[gene=NM_008610][PH=9][PH0=0.79][P=1.5e-04]	9	+	17390	Mmp2				3'UTR
chr8	98388582	98388612	16611[gene=NM_010325][PH=9][PH0=0.95][P=5.1e-04]	9	-	14719	Got2				3'UTR
chr9	111179174	111179183	21327[gene=NM_175266][PH=9][PH0=0.22][P=7.4e-09]	9	+	77781	Epm2aip1				3'UTR
chr9	30957794	30957808	4088[gene=NM_001102455][PH=9][PH0=0.61][P=2.1e-05]	9	-	11804	Aplp2				3'UTR
chr9	45750014	45750021	6912[gene=NM_172257][PH=9][PH0=0.11][P=9.8e-12]	9	-	214597	Sidt2				CDS
chr9	51894983	51894992	8401[gene=NM_001104616][PH=9][PH0=0.52][P=6.3e-06]	9	+	19684	Rdx				3'UTR
chr9	59239678	59239694	9775[gene=NM_019927][PH=9][PH0=0.48][P=5.2e-06]	9	-	23806	Arih1				3'UTR
chr9	59240285	59240297	9812[gene=NM_019927][PH=9][PH0=0.48][P=5.2e-06]	9	-	23806	Arih1				3'UTR
chr9	66875895	66875896	11452[gene=NM_001164249][PH=9][PH0=1.06][P=8.8e-04]	9	-	22003	Tpm1				3'UTR
chr9	72595197	72595212	13785[gene=NM_010890][PH=9][PH0=0.88][P=6.4e-04]	9	+	17999	Nedd4				3'UTR
chrX	12871046	12871061	1814[gene=NM_010028][PH=9][PH0=0.23][P=5.8e-09]	9	+	13205	Ddx3x				3'UTR
chrX	133267945	133267950	18503[gene=NM_001168225][PH=9][PH0=0.59][P=8.7e-06]	9	-	56397	Morf4l2				3'UTR
chrX	159216687	159216702	22362[gene=NM_009031][PH=9][PH0=0.57][P=7.2e-06]	9	+	245688	Rbbp7				3'UTR
chrX	35774201	35774205	3909[gene=NM_001017959][PH=9][PH0=0.14][P=3.1e-11]	9	-	16784	Lamp2				3'UTR
chrX	72639772	72639789	9821[gene=NM_026126][PH=9][PH0=0.36][P=2.5e-07]	9	+	67391	Fundc2				3'UTR
chrX	99710233	99710247	13303[gene=NM_008832][PH=9][PH0=0.43][P=2.0e-06]	9	-	18679	Phka1				3'UTR
chr15	72636411	72636417	11214[gene=NM_029640][PH=8][PH0=0.02][P=1.5e-14]	8	-	76510	Trappc9	LINE	1		5'UTR
chr17	32905433	32905453	6240[gene=NM_172458][PH=8][PH0=0.20][P=1.8e-07]	8	-	208292	9030612M13Rik	LINE	1		3'UTR
chr2	24666419	24666422	3964[gene=NM_001012518][PH=8][PH0=0.02][P=2.3e-14]	8	-	77683	Ehmt1	LINE	1		intron
chr17	10403442	10403453	1435[gene=NM_001159517][PH=8][PH0=0.55][P=1.6e-04]	8	-	19317	Qk	Low_complexity	0.272727		3'UTR
chr2	126570174	126570177	23131[gene=NM_001252580][PH=8][PH0=0.11][P=4.7e-10]	8	+	84092	Usp8	Low_complexity	1		intron
chr3	90292299	90292315	13830[gene=NM_133854][PH=8][PH0=0.23][P=1.0e-07]	8	-	20615	Snapin	Low_complexity	0.125		5'UTR||3'UTR
chr5	121154142	121154151	20811[gene=NM_008052][PH=8][PH0=0.02][P=1.0e-100]	8	-	14357	Dtx1	Low_complexity	1		intron
chr6	37281359	37281376	5360[gene=NM_178661][PH=8][PH0=0.15][P=5.5e-09]	8	-	208647	Creb3l2	Low_complexity	0.529412		3'UTR
chr9	25115701	25115728	3609[gene=NM_001205367][PH=8][PH0=0.28][P=6.1e-07]	8	+	235072	2013-09-07	Low_complexity	0.0740741		3'UTR
chr9	75369054	75369058	13243[gene=NM_016963][PH=8][PH0=0.01][P=1.0e-100]	8	-	50875	Tmod3	Low_complexity	1		intron
chr4	151621928	151621949	26430[gene=NM_133348][PH=8][PH0=0.03][P=2.7e-14]	8	+	70025	Acot7	LTR	1		intron
chr9	42799384	42799397	6086[gene=NM_027144][PH=8][PH0=0.16][P=3.5e-08]	8	-	69632	Arhgef12	LTR	1		intron
chr11	67177790	67177806	13307[gene=NM_001081250][PH=8][PH0=0.20][P=9.5e-08]	8	+	544791	Myh13	RNA	1		intron
chr10	21865290	21865302	3449[gene=NM_001254744][PH=8][PH0=0.02][P=1.0e-100]	8	-			Simple_repeat	0.583333		intron
chr11	106716797	106716818	22952[gene=NM_025481][PH=8][PH0=0.02][P=2.4e-14]	8	-	66313	Smurf2	Simple_repeat	1		intron
chr1	136696075	136696085	23123[gene=NM_001081307][PH=8][PH0=0.02][P=1.0e-100]	8	-	329251	Ppp1r12b	Simple_repeat	1		intron
chr11	45704812	45704832	7351[gene=NM_001045520][PH=8][PH0=0.01][P=1.0e-100]	8	+	216705	Clint1	Simple_repeat	0.55		intron
chr1	169198287	169198306	29353[gene=NM_030724][PH=8][PH0=0.06][P=9.1e-13]	8	-	80914	Uck2	Simple_repeat	1		intron
chr11	74333903	74333925	14258[gene=NM_001015046][PH=8][PH0=0.02][P=1.0e-100]	8	-	380711	Garnl4	Simple_repeat	1		intron
chr13	24818099	24818115	3852[gene=NM_029679][PH=8][PH0=0.02][P=1.0e-100]	8	+	193385	6330500D04Rik	Simple_repeat	1		intron
chr13	37070516	37070522	5907[gene=NM_001166391][PH=8][PH0=0.04][P=4.8e-13]	8	-	74145	F13a1	Simple_repeat	1		intron
chr13	56230717	56230742	9923[gene=NM_001159513][PH=8][PH0=0.16][P=6.9e-09]	8	-	26914	H2afy	Simple_repeat	0.76		intron
chr1	45434739	45434758	7471[gene=NM_007737][PH=8][PH0=0.10][P=5.1e-10]	8	-	12832	Col5a2	Simple_repeat	1		intron
chr15	101027685	101027699	17317[gene=NM_007395][PH=8][PH0=0.07][P=1.1e-11]	8	+	11479	Acvr1b	Simple_repeat	1		intron
chr15	54746665	54746686	8225[gene=NM_015744][PH=8][PH0=0.05][P=4.8e-13]	8	-	18606	Enpp2	Simple_repeat	0.904762		intron
chr15	66994189	66994199	10413[gene=NM_009177][PH=8][PH0=0.20][P=8.4e-08]	8	-	20442	St3gal1	Simple_repeat	1		intron
chr1	58275640	58275641	8894[gene=NM_023631][PH=8][PH0=0.00][P=1.0e-100]	8	+	71872	Aox4	Simple_repeat	1		intron
chr1	74061537	74061543	12551[gene=NM_027884][PH=8][PH0=0.18][P=7.6e-08]	8	-			Simple_repeat	1		deep_intergenic
chr2	145630153	145630176	26642[gene=NM_028724][PH=8][PH0=0.04][P=1.2e-13]	8	+	74030	Rin2	Simple_repeat	0.956522		intron
chr2	76554540	76554561	14461[gene=NM_011652][PH=8][PH0=0.28][P=2.2e-05]	8	-	22138	Ttn	Simple_repeat	0.619048		intron
chr3	144996178	144996180	24881[gene=NM_027770][PH=8][PH0=0.01][P=1.0e-100]	8	+	71355	Col24a1	Simple_repeat	1		intron
chr4	52050898	52050921	8379[gene=NR_040668][PH=8][PH0=0.02][P=1.5e-14]	8	-			Simple_repeat	0.913043		deep_intergenic
chr5	136386434	136386450	24662[gene=NM_018871][PH=8][PH0=0.87][P=3.5e-03]	8	-	22628	Ywhag	Simple_repeat	0.375		5'UTR||3'UTR
chr6	30063748	30063776	5473[gene=NM_001164230][PH=8][PH0=0.04][P=1.0e-13]	8	+	18181	Nrf1	Simple_repeat	0.607143		intron
chr6	49138054	49138082	7387[gene=NM_023670][PH=8][PH0=0.01][P=1.0e-100]	8	-	140488	Igf2bp3	Simple_repeat	0.892857		intron
chr7	112781148	112781171	16885[gene=NM_018880][PH=8][PH0=0.01][P=1.3e-14]	8	-	55992	Trim3	Simple_repeat	0.826087		intron
chr7	30650065	30650069	4614[gene=NM_172740][PH=8][PH0=0.01][P=1.0e-100]	8	+			Simple_repeat	1		intron
chr7	6636978	6636993	697[gene=NM_011769][PH=8][PH0=0.02][P=1.6e-14]	8	-	22776	Zim1	Simple_repeat	1		intron
chr7	86290677	86290704	12395[gene=NM_001045489][PH=8][PH0=0.18][P=1.7e-08]	8	-	17304	Mfge8	Simple_repeat	0.703704		intron
chr7	87213558	87213579	12636[gene=NR_045695][PH=8][PH0=0.05][P=9.9e-14]	8	-			Simple_repeat	1		deep_intergenic
chr8	64128981	64129000	10088[gene=NM_001081390][PH=8][PH0=0.02][P=1.6e-14]	8	-	72333	Palld	Simple_repeat	1		intron
chr9	94829588	94829591	17520[gene=NM_177909][PH=8][PH0=0.01][P=1.6e-14]	8	+	331004	Slc9a9	Simple_repeat	1		intron
chrX	141885285	141885291	19989[gene=NM_153319][PH=8][PH0=0.39][P=1.6e-05]	8	-	27494	Amot	Simple_repeat	1		CDS
chr11	57596373	57596402	9928[gene=NM_134189][PH=8][PH0=0.02][P=2.1e-14]	8	+	171212	Galnt10	SINE	1		intron
chr1	175837405	175837421	31029[gene=NM_001033450][PH=8][PH0=0.03][P=7.3e-15]	8	-	15951	Ifi204	SINE	1		intron
chr13	32869177	32869179	5137[gene=NM_001166030][PH=8][PH0=0.54][P=1.8e-04]	8	-			SINE	1		deep_intergenic
chr14	35340344	35340363	5710[gene=NM_001039071][PH=8][PH0=0.89][P=5.7e-03]	8	-	24131	Ldb3	SINE	1		3'UTR
chr2	92173695	92173714	16927[gene=NM_138755][PH=8][PH0=0.02][P=1.0e-100]	8	+	192285	Phf21a	SINE	0.105263		intron
chr4	104706131	104706135	16762[gene=NM_178143][PH=8][PH0=0.55][P=3.0e-04]	8	-			SINE	0.75		downstream_10k
chr4	53634905	53634908	8147[gene=NM_133891][PH=8][PH0=0.21][P=6.7e-08]	8	+	100434	Slc44a1	SINE	1		3'UTR
chr5	129502004	129502018	22994[gene=NM_007941][PH=8][PH0=0.01][P=1.0e-100]	8	-	13852	Stx2	SINE	1		intron
chr5	28670809	28670829	4234[gene=NM_028234][PH=8][PH0=0.03][P=4.3e-14]	8	+	381626	Prr8	SINE	0.3		intron
chr8	72996836	72996844	11824[gene=NM_178771][PH=8][PH0=0.02][P=1.0e-100]	8	-	234378	Klhl26	SINE	1		intron
chr9	60721321	60721341	10491[gene=NM_028283][PH=8][PH0=0.04][P=5.3e-13]	8	+	72565	Uaca	SINE	1		intron
chrX	74760249	74760265	10077[gene=NM_020601][PH=8][PH0=0.02][P=2.1e-14]	8	+	21372	Tbl1x	SINE	1		intron
chr2	177568705	177568720	34411[gene=NM_001024849][PH=8][PH0=0.03][P=1.1e-16]	8	-			Unknown	1		intron
chr10	114726912	114726925	20034[gene=NM_024454][PH=8][PH0=0.53][P=4.9e-05]	8	-	216344	Rab21				3'UTR
chr10	127477302	127477318	22829[gene=NM_001113199][PH=8][PH0=0.83][P=5.0e-03]	8	+	17938	Naca				CDS
chr10	127478145	127478159	22877[gene=NM_001113199][PH=8][PH0=0.83][P=5.0e-03]	8	+	17938	Naca				CDS
chr10	127478782	127478806	22900[gene=NM_001113199][PH=8][PH0=0.83][P=5.0e-03]	8	+	17938	Naca				CDS
chr10	127527140	127527155	23092[gene=NM_016774][PH=8][PH0=0.62][P=1.6e-04]	8	+	11947	Atp5b				CDS
chr10	20060796	20060799	2776[gene=NM_001025392][PH=8][PH0=0.15][P=9.3e-09]	8	+	72567	Bclaf1				3'UTR
chr10	21719038	21719059	3104[gene=NM_001161845][PH=8][PH0=0.18][P=1.8e-08]	8	+	20393	Sgk1				3'UTR
chr10	25213824	25213845	3780[gene=NM_001199265][PH=8][PH0=0.03][P=5.9e-14]	8	+	13822	Epb4.1l2				intron
chr10	40191805	40191825	6442[gene=NM_001168304][PH=8][PH0=0.09][P=1.2e-10]	8	+	78334	Cdc2l6				intron
chr10	66473430	66473431	11549[gene=NM_001204915][PH=8][PH0=0.28][P=1.1e-06]	8	-						downstream_10k
chr10	85811667	85811681	15457[gene=NM_011595][PH=8][PH0=0.39][P=1.2e-05]	8	+	21859	Timp3				3'UTR
chr10	88029042	88029057	15735[gene=NM_001252372][PH=8][PH0=0.47][P=4.5e-05]	8	-	109272	8030451F13Rik				intron
chr10	98485902	98485930	17818[gene=NM_026482][PH=8][PH0=0.06][P=7.9e-12]	8	+	67972	Atp2b1				3'UTR
chr11	100577086	100577090	20694[gene=NM_024456][PH=8][PH0=0.13][P=6.8e-10]	8	-	19345	Rab5c				3'UTR
chr11	101442309	101442320	22793[gene=NM_001252220][PH=8][PH0=0.13][P=3.3e-09]	8	+	17966	Nbr1				3'UTR
chr11	107799467	107799475	23422[gene=NM_011101][PH=8][PH0=0.08][P=1.0e-10]	8	-	18750	Prkca				3'UTR
chr11	109916703	109916732	24190[gene=NM_153145][PH=8][PH0=0.17][P=2.8e-08]	8	-	217258	Abca8a				intron
chr11	116507096	116507102	25708[gene=NM_030206][PH=8][PH0=0.18][P=1.7e-08]	8	-	114886	Cygb				3'UTR
chr11	117675133	117675136	26589[gene=NM_009304][PH=8][PH0=1.07][P=6.2e-03]	8	+	71562	Afmid				3'UTR
chr1	123380487	123380489	19410[gene=NM_001025156][PH=8][PH0=0.03][P=3.2e-14]	8	+	70829	Ccdc93				intron
chr1	123380707	123380718	19451[gene=NM_001025156][PH=8][PH0=0.03][P=3.2e-14]	8	+	70829	Ccdc93				intron
chr1	133829069	133829079	21146[gene=NM_001145804][PH=8][PH0=0.23][P=3.1e-07]	8	+	98415	Nucks1				3'UTR
chr1	137269782	137269790	23331[gene=NM_175259][PH=8][PH0=0.35][P=1.5e-06]	8	-	77552	Shisa4				CDS
chr1	137665506	137665512	22254[gene=NM_013750][PH=8][PH0=0.44][P=9.7e-06]	8	+	27280	Phlda3				3'UTR
chr11	50109287	50109303	8630[gene=NM_001110499][PH=8][PH0=0.57][P=2.1e-04]	8	-	12330	Canx				3'UTR
chr1	153739831	153739838	26040[gene=NM_197990][PH=8][PH0=0.06][P=1.9e-11]	8	-	69399	1700025G04Rik				3'UTR
chr11	54329200	54329211	9315[gene=NM_173753][PH=8][PH0=0.31][P=2.8e-06]	8	+	216742	Fnip1				3'UTR
chr11	54792979	54792989	9655[gene=NM_001110211][PH=8][PH0=0.13][P=1.6e-09]	8	-	11749	Anxa6				CDS
chr1	155066593	155066613	26336[gene=NM_010683][PH=8][PH0=0.23][P=3.8e-07]	8	-	226519	Lamc1				3'UTR
chr11	5871449	5871450	873[gene=NM_001174053][PH=8][PH0=0.47][P=4.4e-05]	8	-	12323	Camk2b				3'UTR
chr11	59220728	59220737	10847[gene=NM_144521][PH=8][PH0=0.16][P=5.7e-09]	8	-	67826	1110031B06Rik				3'UTR
chr11	6006468	6006489	940[gene=NM_173748][PH=8][PH0=0.30][P=1.5e-06]	8	-	209586	Nudcd3				5'UTR||3'UTR
chr1	162966001	162966011	26341[gene=NR_002840][PH=8][PH0=0.15][P=3.4e-09]	8	+						3'UTR
chr1	162968245	162968247	26361[gene=NR_002840][PH=8][PH0=0.15][P=3.4e-09]	8	+						intron
chr1	162968483	162968493	26370[gene=NR_002840][PH=8][PH0=0.15][P=3.4e-09]	8	+						intron
chr1	165175712	165175730	28219[gene=NM_011127][PH=8][PH0=0.33][P=4.2e-06]	8	-	18933	Prrx1				3'UTR
chr1	165178086	165178096	28248[gene=NM_011127][PH=8][PH0=0.33][P=4.2e-06]	8	-	18933	Prrx1				3'UTR
chr1	166753654	166753668	27077[gene=NM_019759][PH=8][PH0=0.61][P=1.2e-04]	8	+	56429	Dpt				3'UTR
chr1	169260543	169260564	27596[gene=NM_001039483][PH=8][PH0=0.08][P=7.3e-11]	8	+	68944	Tmco1				3'UTR
chr11	72989664	72989679	14050[gene=NM_001168470][PH=8][PH0=0.37][P=2.6e-06]	8	-	66048	Tmem93				3'UTR
chr11	72989769	72989778	14059[gene=NM_001168470][PH=8][PH0=0.37][P=2.6e-06]	8	-	66048	Tmem93				3'UTR
chr1	174203344	174203354	30630[gene=NM_178405][PH=8][PH0=0.34][P=6.3e-06]	8	-	98660	Atp1a2				3'UTR
chr11	76232207	76232214	14845[gene=NM_198018][PH=8][PH0=0.11][P=7.2e-10]	8	-	109934	Abr				3'UTR
chr11	82744026	82744027	17116[gene=NM_178680][PH=8][PH0=0.03][P=6.3e-14]	8	+	217012	Unc45b				intron
chr12	102988542	102988554	16354[gene=NM_011812][PH=8][PH0=0.10][P=4.8e-10]	8	-	23876	Fbln5				3'UTR
chr12	106939133	106939134	16930[gene=NM_178613][PH=8][PH0=0.18][P=1.8e-08]	8	+	66787	4933433P14Rik				3'UTR
chr12	111819905	111819919	17956[gene=NM_001081457][PH=8][PH0=0.25][P=4.2e-07]	8	+	26931	Ppp2r5c				3'UTR
chr12	33660642	33660645	4471[gene=NM_013635][PH=8][PH0=0.57][P=2.1e-04]	8	+	19027	Sypl				3'UTR
chr12	40930560	40930576	5825[gene=NM_013562][PH=8][PH0=0.19][P=2.0e-08]	8	-	15982	Ifrd1				CDS
chr12	55960985	55961007	8001[gene=NM_007688][PH=8][PH0=0.55][P=1.0e-04]	8	-	12632	Cfl2				3'UTR
chr12	79785312	79785332	12208[gene=NM_145965][PH=8][PH0=0.16][P=8.4e-09]	8	+	268566	Gphn				3'UTR
chr12	88061083	88061104	13862[gene=NM_144524][PH=8][PH0=0.02][P=1.0e-100]	8	-	68737	Angel1				intron
chr12	88221674	88221690	13894[gene=NM_145836][PH=8][PH0=0.16][P=9.9e-09]	8	-	238330	6430527G18Rik				3'UTR
chr12	8945455	8945469	1226[gene=NM_008640][PH=8][PH0=0.49][P=3.2e-05]	8	+	17775	Laptm4a				3'UTR
chr13	102451598	102451619	17863[gene=NM_001024955][PH=8][PH0=0.17][P=2.2e-08]	8	-	18708	Pik3r1				3'UTR
chr13	102454001	102454016	17892[gene=NM_001024955][PH=8][PH0=0.17][P=2.2e-08]	8	-	18708	Pik3r1				3'UTR
chr13	48975077	48975078	8371[gene=NM_001033268][PH=8][PH0=0.10][P=3.7e-10]	8	-	218236	BC010304				3'UTR
chr13	9171867	9171886	1053[gene=NM_172585][PH=8][PH0=0.10][P=3.4e-10]	8	+	217980	Larp5				3'UTR
chr13	93546085	93546096	15772[gene=NM_011582][PH=8][PH0=0.47][P=3.7e-05]	8	-	21828	Thbs4				CDS
chr13_random	116136	116139	20[gene=NM_145942][PH=8][PH0=0.08][P=7.4e-11]	8	-	208715	Hmgcs1				3'UTR
chr14	120803708	120803727	19379[gene=NM_175341][PH=8][PH0=0.47][P=4.9e-05]	8	+	105559	Mbnl2				intron
chr14	19037531	19037542	2164[gene=NM_011584][PH=8][PH0=0.65][P=5.4e-04]	8	-	353187	Nr1d2				3'UTR
chr14	35341469	35341470	5791[gene=NM_001039071][PH=8][PH0=0.89][P=5.7e-03]	8	-	24131	Ldb3				3'UTR
chr14	35357501	35357505	5835[gene=NM_001039071][PH=8][PH0=0.89][P=5.7e-03]	8	-	24131	Ldb3				CDS
chr14	35374707	35374710	5975[gene=NM_001039071][PH=8][PH0=0.89][P=5.7e-03]	8	-	24131	Ldb3				3'UTR
chr14	35385520	35385538	6110[gene=NM_001039071][PH=8][PH0=0.89][P=5.7e-03]	8	-	24131	Ldb3				intron
chr14	35385938	35385949	6122[gene=NM_001039071][PH=8][PH0=0.89][P=5.7e-03]	8	-	24131	Ldb3				intron
chr14	49631917	49631932	8222[gene=NM_207214][PH=8][PH0=0.09][P=9.2e-11]	8	-	105504	Exoc5				3'UTR
chr14	52525550	52525558	8639[gene=NM_001145959][PH=8][PH0=0.60][P=1.4e-04]	8	-	29811	Ndrg2				3'UTR
chr14	52529762	52529772	8674[gene=NM_001145959][PH=8][PH0=0.60][P=1.4e-04]	8	-	29811	Ndrg2				CDS
chr14	63761819	63761827	10585[gene=NM_007798][PH=8][PH0=0.89][P=5.5e-03]	8	+	13030	Ctsb				3'UTR
chr14	63762001	63762004	10621[gene=NM_007798][PH=8][PH0=0.89][P=5.5e-03]	8	+	13030	Ctsb				3'UTR
chr14	67423347	67423350	11592[gene=NM_009955][PH=8][PH0=0.36][P=7.1e-06]	8	-	12934	Dpysl2				3'UTR
chr14	67904032	67904035	11579[gene=NM_010095][PH=8][PH0=0.04][P=1.9e-13]	8	+	13592	Ebf2				intron
chr14	98564114	98564144	15992[gene=NM_001038610][PH=8][PH0=0.02][P=1.0e-100]	8	-	13134	Dach1				intron
chr15	25742599	25742611	3571[gene=NM_019472][PH=8][PH0=0.06][P=5.1e-12]	8	+	17909	Myo10				3'UTR
chr15	25902742	25902745	3646[gene=NM_001034851][PH=8][PH0=0.31][P=1.6e-06]	8	+	66270	1810015C04Rik				3'UTR
chr15	36528030	36528050	5321[gene=NM_008774][PH=8][PH0=0.36][P=4.2e-06]	8	-	18458	Pabpc1				CDS
chr15	4104312	4104331	249[gene=NM_024188][PH=8][PH0=0.91][P=4.6e-03]	8	+	67041	Oxct1				3'UTR
chr15	47588038	47588058	7098[gene=NM_001081391][PH=8][PH0=0.00][P=1.0e-100]	8	-	239420	Csmd3				intron
chr15	63762806	63762833	9814[gene=NM_144846][PH=8][PH0=0.09][P=1.3e-10]	8	-	223601	0910001A06Rik				3'UTR
chr15	77591339	77591344	12897[gene=NM_022410][PH=8][PH0=0.13][P=4.4e-09]	8	-	17886	Myh9				3'UTR
chr15	79555802	79555817	13748[gene=NM_001205345][PH=8][PH0=0.23][P=1.7e-07]	8	-	223697	Unc84b				3'UTR
chr15	80087674	80087698	12528[gene=NM_009716][PH=8][PH0=0.83][P=1.2e-03]	8	+	11911	Atf4				CDS
chr16	11220741	11220755	1484[gene=NM_001130008][PH=8][PH0=0.11][P=9.5e-10]	8	-	14852	Gspt1				3'UTR
chr16	13417194	13417195	2220[gene=NM_001122667][PH=8][PH0=0.10][P=6.7e-10]	8	+						downstream_10k
chr16	20125181	20125196	3607[gene=NM_029436][PH=8][PH0=0.16][P=1.5e-08]	8	+	75785	Klhl24				3'UTR
chr16	20543605	20543609	3838[gene=NM_009679][PH=8][PH0=0.26][P=2.9e-07]	8	+	11773	Ap2m1				3'UTR
chr16	23113895	23113902	4465[gene=NM_001123037][PH=8][PH0=0.19][P=2.4e-08]	8	+	13682	Eif4a2				3'UTR
chr16	24530718	24530721	4804[gene=NM_178665][PH=8][PH0=0.05][P=3.9e-12]	8	+	210126	Lpp				intron
chr16	31297368	31297385	5353[gene=NM_007470][PH=8][PH0=0.35][P=2.0e-06]	8	-	11815	Apod				3'UTR
chr16	32018802	32018808	5553[gene=NM_177326][PH=8][PH0=0.10][P=2.2e-10]	8	-	224105	Pak2				3'UTR
chr16	33500057	33500067	6852[gene=NM_011749][PH=8][PH0=0.03][P=1.7e-13]	8	+	22661	Zfp148				3'UTR
chr16	37887897	37887904	8087[gene=NM_177093][PH=8][PH0=0.55][P=3.0e-04]	8	+	320184	Lrrc58				3'UTR
chr16	7291962	7291984	755[gene=NM_021477][PH=8][PH0=0.17][P=2.6e-08]	8	+	268859	A2bp1				intron
chr16	8689726	8689744	1053[gene=NM_001003918][PH=8][PH0=0.10][P=2.8e-10]	8	-	252870	Usp7				3'UTR
chr16	94348383	94348390	17353[gene=NM_011377][PH=8][PH0=0.07][P=2.5e-11]	8	+	20465	Sim2				3'UTR
chr17	10400351	10400360	1355[gene=NM_001159517][PH=8][PH0=0.55][P=1.6e-04]	8	-						5'UTR
chr17	10402912	10402924	1417[gene=NM_001159517][PH=8][PH0=0.55][P=1.6e-04]	8	-	19317	Qk				intron
chr1	72906408	72906423	12162[gene=NM_010518][PH=8][PH0=0.39][P=1.7e-05]	8	-	16011	Igfbp5				3'UTR
chr17	44175011	44175019	10391[gene=NM_207649][PH=8][PH0=0.35][P=4.4e-06]	8	+	53901	Rcan2				3'UTR
chr17	5146223	5146224	410[gene=NM_001085355][PH=8][PH0=0.01][P=1.0e-100]	8	+	239985	Arid1b				intron
chr17	5146358	5146364	437[gene=NM_001085355][PH=8][PH0=0.01][P=1.0e-100]	8	+	239985	Arid1b				intron
chr17	5146589	5146591	480[gene=NM_001085355][PH=8][PH0=0.01][P=1.0e-100]	8	+	239985	Arid1b				intron
chr17	5147880	5147887	771[gene=NM_001085355][PH=8][PH0=0.01][P=1.0e-100]	8	+	239985	Arid1b				intron
chr17	63409466	63409469	12082[gene=NM_015794][PH=8][PH0=0.06][P=1.7e-11]	8	-						3'UTR
chr17	64631077	64631081	12435[gene=NM_001025309][PH=8][PH0=0.34][P=4.8e-06]	8	-	224938	Pja2				3'UTR
chr17	66274266	66274284	12754[gene=NM_023053][PH=8][PH0=0.21][P=1.1e-07]	8	-	65960	Twsg1				3'UTR
chr17	71323620	71323635	13755[gene=NM_023402][PH=8][PH0=0.37][P=1.7e-06]	8	-	67938	Mylc2b				3'UTR
chr17	85413651	85413663	17467[gene=NM_001159497][PH=8][PH0=0.06][P=2.6e-12]	8	+	19043	Ppm1b				3'UTR
chr17	85413874	85413895	17474[gene=NM_001159497][PH=8][PH0=0.06][P=2.6e-12]	8	+	19043	Ppm1b				3'UTR
chr18	35022826	35022840	5744[gene=NM_007913][PH=8][PH0=0.31][P=1.6e-06]	8	+	13653	Egr1				CDS
chr18	38004616	38004623	6220[gene=NM_007858][PH=8][PH0=0.19][P=5.3e-08]	8	-	13367	Diap1				3'UTR
chr18	38476792	38476807	6769[gene=NM_001164622][PH=8][PH0=0.50][P=4.9e-05]	8	+	56736	Rnf14				3'UTR
chr18	5119147	5119154	545[gene=NM_153153][PH=8][PH0=0.23][P=4.0e-07]	8	+	225115	Svil				3'UTR
chr18	56662772	56662786	9894[gene=NM_026240][PH=8][PH0=0.08][P=2.1e-11]	8	+	107022	Gramd3				3'UTR
chr18	57552076	57552099	10095[gene=NM_028447][PH=8][PH0=0.13][P=3.4e-09]	8	+	73137	Prrc1				3'UTR
chr18	6789197	6789217	1096[gene=NM_181070][PH=8][PH0=1.05][P=8.2e-03]	8	+	19330	Rab18				3'UTR
chr18	77873627	77873645	13478[gene=NM_178670][PH=8][PH0=0.06][P=3.2e-12]	8	-	212163	8030462N17Rik				3'UTR
chr19	12018714	12018727	2207[gene=NM_172635][PH=8][PH0=0.11][P=4.6e-10]	8	+	225929	Patl1				3'UTR
chr19	12068431	12068433	2247[gene=NM_001033174][PH=8][PH0=0.13][P=3.5e-09]	8	+	76303	Osbp				3'UTR
chr1	92672515	92672516	15762[gene=NM_001243008][PH=8][PH0=0.65][P=1.3e-03]	8	-	12835	Col6a3				CDS
chr19	32895933	32895950	5955[gene=NM_008960][PH=8][PH0=0.17][P=4.1e-08]	8	+	19211	Pten				3'UTR
chr19	34316136	34316149	7224[gene=NM_007392][PH=8][PH0=0.29][P=5.4e-07]	8	-	11475	Acta2				3'UTR
chr19	36967133	36967136	6736[gene=NM_001163635][PH=8][PH0=0.40][P=2.1e-05]	8	+						3'UTR
chr19	44471862	44471876	9413[gene=NM_009127][PH=8][PH0=0.80][P=2.7e-03]	8	-	20249	Scd1				3'UTR
chr19	56463929	56463938	11794[gene=NM_008733][PH=8][PH0=0.23][P=2.3e-07]	8	-	18175	Nrap				CDS
chr1	97230852	97230868	15543[gene=NM_026321][PH=8][PH0=0.72][P=5.2e-04]	8	+	67698	Fam174a				3'UTR
chr19	7500601	7500621	2566[gene=NM_001003933][PH=8][PH0=0.15][P=8.3e-09]	8	-	20168	Rtn3				3'UTR
chr2	113873038	113873042	22575[gene=NM_009608][PH=8][PH0=1.14][P=8.6e-03]	8	-	11464	Actc1				3'UTR
chr2	131003353	131003376	26007[gene=NM_007682][PH=8][PH0=0.16][P=9.2e-09]	8	-	70997	Spef1				3'UTR
chr2	152748715	152748736	27961[gene=NM_001081044][PH=8][PH0=0.14][P=3.4e-09]	8	+	228785	Mylk2				3'UTR
chr2	154697672	154697678	29789[gene=NM_026030][PH=8][PH0=0.13][P=1.3e-09]	8	-	67204	Eif2s2				3'UTR
chr2	155214022	155214026	28532[gene=NM_178111][PH=8][PH0=0.91][P=5.1e-03]	8	+	68728	Trp53inp2				3'UTR
chr2	180639554	180639564	34907[gene=NM_173761][PH=8][PH0=0.27][P=4.6e-07]	8	-	228994	Ythdf1				3'UTR
chr2	20731011	20731015	3064[gene=NM_001081006][PH=8][PH0=0.24][P=4.5e-07]	8	+	208618	Etl4				3'UTR
chr2	29886686	29886711	5222[gene=NM_001076554][PH=8][PH0=0.11][P=1.3e-09]	8	+	20740	Spna2				3'UTR
chr2	37227551	37227555	6638[gene=NM_001100591][PH=8][PH0=0.21][P=2.1e-07]	8	-	319817	Rc3h2				3'UTR
chr2	52016833	52016835	9394[gene=NM_010889][PH=8][PH0=0.25][P=1.8e-06]	8	-	17996	Neb				intron
chr2	52256096	52256116	9769[gene=NM_182994][PH=8][PH0=0.13][P=2.6e-09]	8	-	75423	Arl5a				3'UTR
chr2	5591765	5591785	558[gene=NM_177343][PH=8][PH0=0.02][P=3.2e-14]	8	-	227541	Camk1d				intron
chr2	60590353	60590364	11093[gene=NM_001141931][PH=8][PH0=0.41][P=9.4e-06]	8	-						downstream_10k||upstream_10k
chr2	69860075	69860082	12373[gene=NM_001081548][PH=8][PH0=0.17][P=3.5e-08]	8	+	68795	Ubr3				3'UTR
chr2	69861434	69861437	12406[gene=NM_001081548][PH=8][PH0=0.17][P=3.5e-08]	8	+	68795	Ubr3				3'UTR
chr2	75498139	75498146	13987[gene=NM_053263][PH=8][PH0=0.04][P=1.8e-13]	8	+	229279	Hnrnpa3				intron
chr2	76542117	76542123	14301[gene=NM_011652][PH=8][PH0=0.28][P=2.2e-05]	8	-	22138	Ttn				3'UTR
chr2	76547116	76547132	14397[gene=NM_011652][PH=8][PH0=0.28][P=2.2e-05]	8	-	22138	Ttn				CDS
chr2	76574345	76574357	14571[gene=NM_011652][PH=8][PH0=0.28][P=2.2e-05]	8	-	22138	Ttn				CDS
chr2	76659323	76659344	15235[gene=NM_011652][PH=8][PH0=0.28][P=2.2e-05]	8	-	22138	Ttn				intron
chr2	76663978	76663997	15292[gene=NM_011652][PH=8][PH0=0.28][P=2.2e-05]	8	-	22138	Ttn				intron
chr2	76666512	76666523	15313[gene=NM_011652][PH=8][PH0=0.28][P=2.2e-05]	8	-	22138	Ttn				intron
chr2	76780293	76780310	16119[gene=NM_011652][PH=8][PH0=0.28][P=2.2e-05]	8	-	22138	Ttn				CDS
chr3	107766993	107767006	17326[gene=NM_010359][PH=8][PH0=0.21][P=2.4e-08]	8	-	14864	Gstm3				3'UTR
chr3	107815502	107815507	17397[gene=NM_010358][PH=8][PH0=1.01][P=3.6e-03]	8	-	14862	Gstm1				3'UTR
chr3	122815226	122815249	20158[gene=NM_080451][PH=8][PH0=0.05][P=9.5e-13]	8	-						intron
chr3	136598458	136598464	23322[gene=NM_008913][PH=8][PH0=0.36][P=3.4e-06]	8	+	19055	Ppp3ca				3'UTR
chr3	141965763	141965774	23199[gene=NM_001190852][PH=8][PH0=0.13][P=2.3e-09]	8	-	56376	Pdlim5				intron
chr3	144260119	144260123	24741[gene=NM_053102][PH=8][PH0=0.92][P=2.1e-03]	8	+	93684	2013-09-15				3'UTR
chr3	144260337	144260354	24763[gene=NM_053102][PH=8][PH0=0.92][P=2.1e-03]	8	+	93684	2013-09-15				3'UTR
chr3	20022072	20022091	2335[gene=NM_013755][PH=8][PH0=0.97][P=3.5e-03]	8	-	27357	Gyg				3'UTR
chr3	20022178	20022179	2355[gene=NM_013755][PH=8][PH0=0.97][P=3.5e-03]	8	-	27357	Gyg				3'UTR
chr3	36347934	36347944	4912[gene=NM_009673][PH=8][PH0=1.12][P=9.5e-03]	8	-	11747	Anxa5				3'UTR
chr3	40781565	40781580	6352[gene=NM_001040399][PH=8][PH0=0.12][P=3.9e-10]	8	+	214048	Larp2				3'UTR
chr3	51319271	51319286	7187[gene=NM_080793][PH=8][PH0=0.31][P=3.2e-06]	8	-	73251	Setd7				3'UTR
chr3	88285397	88285405	13312[gene=NM_001002011][PH=8][PH0=0.31][P=1.7e-06]	8	-	16905	Lmna				3'UTR
chr3	95751152	95751170	15919[gene=NM_001253757][PH=8][PH0=0.25][P=3.3e-07]	8	+						downstream_10k
chr3	97510905	97510920	15267[gene=NM_001039376][PH=8][PH0=0.17][P=3.6e-08]	8	-	83679	Pde4dip				CDS
chr4	104705162	104705167	16725[gene=NM_178143][PH=8][PH0=0.55][P=3.0e-04]	8	-						downstream_10k
chr4	107717127	107717145	17294[gene=NM_011327][PH=8][PH0=0.21][P=7.3e-08]	8	-	20280	Scp2				3'UTR
chr4	136875682	136875685	23361[gene=NM_009861][PH=8][PH0=0.15][P=3.7e-09]	8	-	12540	Cdc42				3'UTR
chr4	141045638	141045662	24252[gene=NM_019763][PH=8][PH0=0.01][P=1.0e-100]	8	-	56381	Spen				intron
chr4	148608752	148608759	25971[gene=NM_207682][PH=8][PH0=0.06][P=1.1e-11]	8	-	16561	Kif1b				3'UTR
chr4	149989056	149989061	26043[gene=NM_001085492][PH=8][PH0=0.41][P=3.3e-05]	8	+	68703	Rere				CDS
chr4	15210887	15210890	1832[gene=NM_181401][PH=8][PH0=0.47][P=5.3e-05]	8	+	100201	Tmem64				3'UTR
chr4	15211615	15211627	1861[gene=NM_181401][PH=8][PH0=0.47][P=5.3e-05]	8	+	100201	Tmem64				3'UTR
chr4	15844440	15844444	2161[gene=NM_026172][PH=8][PH0=0.44][P=1.9e-05]	8	-	67460	Decr1				3'UTR
chr4	42971342	42971352	6151[gene=NM_019874][PH=8][PH0=0.38][P=4.7e-06]	8	+	56323	Dnajb5				3'UTR
chr4	53594158	53594176	8131[gene=NM_133891][PH=8][PH0=0.21][P=6.7e-08]	8	+	100434	Slc44a1				intron
chr4	6322351	6322370	428[gene=NM_001098227][PH=8][PH0=0.50][P=4.8e-05]	8	+	53378	Sdcbp				3'UTR
chr5	108708772	108708780	17851[gene=NM_026106][PH=8][PH0=0.13][P=1.6e-09]	8	+	13486	Dr1				3'UTR
chr5	114064194	114064217	19213[gene=NM_008153][PH=8][PH0=0.25][P=2.8e-07]	8	-	14747	Cmklr1				CDS
chr5	122771480	122771500	20954[gene=NM_177242][PH=8][PH0=0.19][P=5.8e-08]	8	+	320717	Pptc7				3'UTR
chr5	122919493	122919497	21215[gene=NM_009722][PH=8][PH0=0.17][P=2.2e-08]	8	-	11938	Atp2a2				CDS||5'UTR
chr5	124823542	124823544	21967[gene=NM_001081203][PH=8][PH0=0.09][P=3.4e-10]	8	-	243272	Sbno1				3'UTR
chr5	124943121	124943123	22029[gene=NM_021430][PH=8][PH0=0.17][P=8.2e-09]	8	-	75695	Rilpl1				3'UTR
chr5	136724219	136724236	24799[gene=NM_198602][PH=8][PH0=0.18][P=2.4e-08]	8	-	13047	Cux1				3'UTR
chr5	143822076	143822094	26294[gene=NM_080561][PH=8][PH0=0.03][P=2.0e-14]	8	-	108086	Rnf216				intron
chr5	15878641	15878645	2034[gene=NM_001110843][PH=8][PH0=0.30][P=2.7e-06]	8	+	12293	Cacna2d1				3'UTR
chr5	17288581	17288586	1970[gene=NM_001159555][PH=8][PH0=0.53][P=9.9e-05]	8	-	12491	Cd36				3'UTR
chr5	17289051	17289054	1986[gene=NM_001159555][PH=8][PH0=0.53][P=9.9e-05]	8	-	12491	Cd36				3'UTR
chr5	17291560	17291566	2001[gene=NM_001159555][PH=8][PH0=0.53][P=9.9e-05]	8	-	12491	Cd36				CDS
chr5	36944371	36944378	6336[gene=NM_001081232][PH=8][PH0=0.19][P=6.7e-08]	8	-	320661	D5Ertd579e				3'UTR
chr5	36944777	36944778	6351[gene=NM_001081232][PH=8][PH0=0.19][P=6.7e-08]	8	-	320661	D5Ertd579e				3'UTR
chr5	4803857	4803882	242[gene=NM_011074][PH=8][PH0=0.11][P=7.9e-10]	8	-	18647	Pftk1				3'UTR
chr5	90673154	90673166	14487[gene=NM_030886][PH=8][PH0=0.07][P=3.8e-11]	8	-	81702	Ankrd17				CDS
chr5	93602496	93602518	15304[gene=NM_001009818][PH=8][PH0=0.63][P=5.0e-04]	8	+	52398	2013-09-11				CDS||3'UTR
chr6	108771672	108771690	18737[gene=NM_026011][PH=8][PH0=0.63][P=2.7e-04]	8	+	67166	Arl8b				3'UTR
chr6	108772836	108772838	18776[gene=NM_026011][PH=8][PH0=0.63][P=2.7e-04]	8	+	67166	Arl8b				3'UTR
chr6	145164495	145164513	25130[gene=NM_001163628][PH=8][PH0=0.58][P=8.5e-05]	8	+	67636	Lyrm5				3'UTR
chr6	24521280	24521306	4210[gene=NM_080847][PH=8][PH0=0.42][P=2.2e-05]	8	+						downstream_10k
chr6	33922310	33922316	6295[gene=NM_009148][PH=8][PH0=0.11][P=7.1e-10]	8	+	20336	Exoc4				3'UTR
chr6	38515521	38515528	7164[gene=NM_001170848][PH=8][PH0=0.09][P=9.9e-11]	8	+	192196	Luc7l2				intron
chr6	55298477	55298488	10137[gene=NM_007472][PH=8][PH0=0.39][P=8.3e-06]	8	+	11826	Aqp1				3'UTR
chr6	67235502	67235524	11945[gene=NM_001113564][PH=8][PH0=0.24][P=4.1e-07]	8	+	66870	Serbp1				3'UTR
chr6	71341251	71341277	11003[gene=NM_024288][PH=8][PH0=0.61][P=4.5e-04]	8	-	68477	Rmnd5a				3'UTR
chr6	72383919	72383921	11358[gene=NM_145569][PH=8][PH0=0.53][P=7.6e-05]	8	-	232087	Mat2a				3'UTR
chr6	72384108	72384116	11398[gene=NM_145569][PH=8][PH0=0.53][P=7.6e-05]	8	-	232087	Mat2a				3'UTR
chr6	82597689	82597703	13032[gene=NM_025882][PH=8][PH0=0.39][P=5.1e-06]	8	-	66979	Pole4				3'UTR
chr6	82675167	82675177	13061[gene=NM_013820][PH=8][PH0=0.17][P=2.6e-08]	8	-	15277	Hk2				3'UTR
chr6	83757755	83757771	13432[gene=NM_146169][PH=8][PH0=0.22][P=1.3e-07]	8	-	232164	Paip2b				3'UTR
chr6	87038898	87038907	15188[gene=NM_013528][PH=8][PH0=0.14][P=5.8e-09]	8	+						downstream_10k
chr7	107647390	107647413	16282[gene=NM_011671][PH=8][PH0=0.25][P=4.0e-07]	8	+	22228	Ucp2				CDS
chr7	107647753	107647775	16290[gene=NM_011671][PH=8][PH0=0.25][P=4.0e-07]	8	+	22228	Ucp2				CDS
chr7	118214482	118214489	17951[gene=NM_001040131][PH=8][PH0=0.40][P=2.3e-05]	8	-	13690	Eif4g2				3'UTR
chr7	118214977	118214986	17973[gene=NM_001040131][PH=8][PH0=0.40][P=2.3e-05]	8	-	13690	Eif4g2				3'UTR
chr7	120045699	120045700	18690[gene=NM_001166584][PH=8][PH0=0.46][P=1.0e-04]	8	+						downstream_10k||upstream_10k
chr7	120050086	120050090	18798[gene=NM_001166584][PH=8][PH0=0.46][P=1.0e-04]	8	+						3'UTR
chr7	127802831	127802849	20070[gene=NM_025899][PH=8][PH0=0.75][P=6.4e-04]	8	+	67003	Uqcrc2				3'UTR
chr7	135689948	135689968	22085[gene=NM_013863][PH=8][PH0=0.37][P=5.0e-06]	8	+	29810	Bag3				3'UTR
chr7	26013880	26013895	3344[gene=NM_001031667][PH=8][PH0=0.20][P=3.3e-08]	8	-	606496	Gsk3a				CDS
chr7	29789695	29789700	4250[gene=NM_009109][PH=8][PH0=0.09][P=3.2e-10]	8	-	20190	Ryr1				intron
chr7	30701035	30701053	4691[gene=NM_001243908][PH=8][PH0=0.09][P=1.2e-10]	8	+						3'UTR
chr7	35700566	35700593	5465[gene=NM_008820][PH=8][PH0=0.03][P=8.1e-15]	8	+	18624	Pepd				intron
chr7	52711228	52711239	7178[gene=NM_030678][PH=8][PH0=0.24][P=2.1e-07]	8	+	14936	Gys1				3'UTR
chr7	72441540	72441559	10124[gene=NM_001163574][PH=8][PH0=0.05][P=2.1e-12]	8	-	21872	Tjp1				3'UTR
chr7	82896581	82896588	12091[gene=NM_029332][PH=8][PH0=0.13][P=9.1e-09]	8	+	75547	Akap13				3'UTR
chr7	82897817	82897818	12123[gene=NM_029332][PH=8][PH0=0.13][P=9.1e-09]	8	+	75547	Akap13				3'UTR
chr7	97357335	97357359	14497[gene=NM_001252520][PH=8][PH0=0.23][P=1.8e-07]	8	+	233489	Picalm				3'UTR
chr8	11201695	11201696	1333[gene=NM_009931][PH=8][PH0=0.25][P=7.0e-07]	8	-	12826	Col4a1				CDS
chr8	112195344	112195345	18833[gene=NM_028018][PH=8][PH0=0.23][P=1.2e-07]	8	-	71955	2400003C14Rik				3'UTR
chr8	121871986	121871992	21116[gene=NM_024219][PH=8][PH0=0.45][P=8.7e-06]	8	+	68196	Hsbp1				3'UTR
chr8	27160337	27160354	4100[gene=NM_207659][PH=8][PH0=0.12][P=3.8e-09]	8	-	320191	Hook3				intron
chr8	27160552	27160569	4137[gene=NM_207659][PH=8][PH0=0.12][P=3.8e-09]	8	-	320191	Hook3				intron
chr8	27160982	27160999	4189[gene=NM_207659][PH=8][PH0=0.12][P=3.8e-09]	8	-	320191	Hook3				intron
chr8	27161111	27161128	4211[gene=NM_207659][PH=8][PH0=0.12][P=3.8e-09]	8	-	320191	Hook3				intron
chr8	35233781	35233786	5439[gene=NM_026432][PH=8][PH0=0.50][P=3.1e-05]	8	+	67887	Tmem66				3'UTR
chr8	41471473	41471495	6192[gene=NM_030110][PH=8][PH0=0.11][P=3.7e-10]	8	+						downstream_10k
chr8	67071413	67071427	10547[gene=NM_013494][PH=8][PH0=0.85][P=1.8e-03]	8	-	12876	Cpe				3'UTR
chr8	67071528	67071540	10555[gene=NM_013494][PH=8][PH0=0.85][P=1.8e-03]	8	-	12876	Cpe				3'UTR
chr8	71418583	71418601	10439[gene=NM_008509][PH=8][PH0=0.72][P=9.9e-04]	8	+	16956	Lpl				CDS||3'UTR
chr8	72404716	72404735	11650[gene=NM_026818][PH=8][PH0=0.23][P=2.2e-07]	8	-	68709	Cilp2				3'UTR
chr8	82199210	82199211	12619[gene=NM_001081164][PH=8][PH0=0.40][P=2.4e-05]	8	+	73945	Otud4				3'UTR
chr8	85958565	85958580	14047[gene=NM_001039137][PH=8][PH0=0.58][P=9.7e-05]	8	-	56367	Scoc				3'UTR
chr8	88584313	88584323	14002[gene=NM_199446][PH=8][PH0=0.19][P=5.7e-08]	8	+	102093	Phkb				3'UTR
chr8	98388358	98388367	16584[gene=NM_010325][PH=8][PH0=0.95][P=4.2e-03]	8	-	14719	Got2				3'UTR
chr8	98388440	98388446	16594[gene=NM_010325][PH=8][PH0=0.95][P=4.2e-03]	8	-	14719	Got2				3'UTR
chr8	98388722	98388735	16621[gene=NM_010325][PH=8][PH0=0.95][P=4.2e-03]	8	-	14719	Got2				3'UTR
chr9	107517002	107517026	18897[gene=NM_008138][PH=8][PH0=0.31][P=9.7e-07]	8	-	14678	Gnai2				3'UTR
chr9	111180119	111180131	21344[gene=NM_175266][PH=8][PH0=0.22][P=2.7e-07]	8	+	77781	Epm2aip1				3'UTR
chr9	113562057	113562058	20080[gene=NM_001164677][PH=8][PH0=0.11][P=7.8e-10]	8	-						5'UTR
chr9	123501060	123501073	24241[gene=NM_030692][PH=8][PH0=0.40][P=1.2e-05]	8	+	83493	Sacm1l				3'UTR
chr9	30879525	30879530	4506[gene=NM_001115130][PH=8][PH0=0.16][P=3.2e-08]	8	+	270135					5'UTR||3'UTR
chr9	44445707	44445729	6939[gene=NM_001110826][PH=8][PH0=0.11][P=9.3e-10]	8	+	13209	Ddx6				3'UTR
chr9	44518210	44518222	6557[gene=NM_153537][PH=8][PH0=0.01][P=2.5e-14]	8	-	102693	Phldb1				intron
chr9	44959482	44959488	7092[gene=NM_001013390][PH=8][PH0=0.46][P=3.7e-05]	8	+	399548	Scn4b				3'UTR
chr9	44961064	44961083	7111[gene=NM_001013390][PH=8][PH0=0.46][P=3.7e-05]	8	+	399548	Scn4b				3'UTR
chr9	64563367	64563375	10901[gene=NM_017382][PH=8][PH0=0.30][P=8.1e-07]	8	-	53869	Rab11a				3'UTR
chr9	64929101	64929116	11352[gene=NM_028906][PH=8][PH0=0.09][P=2.0e-10]	8	+	74388	Dpp8				3'UTR
chr9	66876064	66876077	11476[gene=NM_001164249][PH=8][PH0=1.06][P=6.5e-03]	8	-	22003	Tpm1				intron
chr9	66877414	66877417	11499[gene=NM_001164249][PH=8][PH0=1.06][P=6.5e-03]	8	-	22003	Tpm1				3'UTR
chr9	66881717	66881718	11570[gene=NM_001164249][PH=8][PH0=1.06][P=6.5e-03]	8	-	22003	Tpm1				CDS
chr9	77506829	77506843	14955[gene=NM_172925][PH=8][PH0=0.29][P=1.7e-06]	8	+	244923	Klhl31				3'UTR
chr9	7932854	7932866	701[gene=NM_001171147][PH=8][PH0=0.40][P=1.3e-05]	8	-	22601	Yap1				3'UTR
chr9	89986812	89986823	15860[gene=NM_001039147][PH=8][PH0=0.39][P=5.1e-06]	8	-	21761	Morf4l1				3'UTR
chr9	96371529	96371553	16869[gene=NM_011279][PH=8][PH0=0.28][P=2.8e-07]	8	-	19823	Rnf7				3'UTR
chrX	103398836	103398838	14676[gene=NM_008828][PH=8][PH0=0.47][P=1.9e-05]	8	+	18655	Pgk1				3'UTR
chrX	12326390	12326392	1322[gene=NM_001048208][PH=8][PH0=0.06][P=1.6e-11]	8	-	26896	Med14				CDS
chrX	133267825	133267836	18485[gene=NM_001168225][PH=8][PH0=0.59][P=1.2e-04]	8	-	56397	Morf4l2				3'UTR
chrX	137010326	137010350	19209[gene=NM_021463][PH=8][PH0=0.55][P=7.2e-05]	8	+	19139	Prps1				3'UTR
chrX	156560191	156560193	22195[gene=NM_008810][PH=8][PH0=0.74][P=8.2e-04]	8	-	18597	Pdha1				3'UTR
chrX	156560431	156560448	22215[gene=NM_008810][PH=8][PH0=0.74][P=8.2e-04]	8	-	18597	Pdha1				3'UTR
chrX	39459452	39459471	5020[gene=NM_009688][PH=8][PH0=0.12][P=2.7e-09]	8	+	11798	Xiap				3'UTR
chrX	71024379	71024392	8670[gene=NM_008323][PH=8][PH0=0.54][P=4.1e-05]	8	-	15929	Idh3g				3'UTR
chrX	8880327	8880346	752[gene=NM_023500][PH=8][PH0=0.05][P=1.3e-12]	8	+	22439	Xk				intron
chrX	99710820	99710822	13319[gene=NM_008832][PH=8][PH0=0.43][P=3.7e-05]	8	-	18679	Phka1				3'UTR
chrX	99711331	99711332	13355[gene=NM_008832][PH=8][PH0=0.43][P=3.7e-05]	8	-	18679	Phka1				3'UTR
chr1	141067811	141067818	22877[gene=NM_001166501][PH=7][PH0=0.14][P=3.3e-07]	7	+	329260	Dennd1b	LINE	1		3'UTR
chr1	161988354	161988373	26131[gene=NM_001162896][PH=7][PH0=0.06][P=3.3e-10]	7	+			LINE	0.842105		intron
chr12	37219685	37219703	5080[gene=NM_178629][PH=7][PH0=0.06][P=2.2e-10]	7	+	75847	4930579E17Rik	LINE	1		intron
chr12	86683548	86683568	13578[gene=NM_026775][PH=7][PH0=0.51][P=1.0e-03]	7	-	68581	Tmed10	LINE	1		3'UTR
chr14	118142921	118142943	18790[gene=NM_001079844][PH=7][PH0=0.02][P=2.4e-13]	7	+	23888	Gpc6	LINE	1		intron
chr14	18686654	18686662	2542[gene=NM_001113417][PH=7][PH0=0.02][P=8.0e-14]	7	+	21834	Thrb	LINE	1		intron
chr14	6815888	6815890	467[gene=NR_033121][PH=7][PH0=0.01][P=2.7e-14]	7	+			LINE	1		intron
chr7	120045495	120045504	18677[gene=NM_001166584][PH=7][PH0=0.46][P=1.5e-03]	7	+			LINE	0.777778		downstream_10k||upstream_10k
chr9	54237369	54237392	8540[gene=NM_172771][PH=7][PH0=0.01][P=4.8e-14]	7	-	235380	Dmxl2	LINE	1		intron
chr9	67766866	67766890	12343[gene=NM_177184][PH=7][PH0=0.01][P=1.0e-100]	7	+	320528	Vps13c	LINE	0.416667		intron
chr10	114726984	114727004	20042[gene=NM_024454][PH=7][PH0=0.53][P=6.4e-04]	7	-	216344	Rab21	Low_complexity	0.65		3'UTR
chr11	95687727	95687744	21138[gene=NM_153104][PH=7][PH0=0.78][P=7.4e-03]	7	+	268469	Zfp652	Low_complexity	0.764706		intron
chr2	66512885	66512910	12037[gene=NM_009135][PH=7][PH0=0.08][P=6.4e-09]	7	-	20272	Scn7a	Low_complexity	1		3'UTR
chr5	128674063	128674084	22824[gene=NM_172885][PH=7][PH0=0.01][P=1.9e-14]	7	-	243274	Tmem132d	Low_complexity	1		intron
chr10	33136367	33136384	5240[gene=NM_029726][PH=7][PH0=0.07][P=1.3e-09]	7	+			LTR	1		intron
chr11	54257344	54257346	9229[gene=NM_173753][PH=7][PH0=0.31][P=6.4e-05]	7	+	216742	Fnip1	LTR	1		intron
chr12	52476779	52476782	7085[gene=NM_001015099][PH=7][PH0=0.03][P=7.6e-12]	7	+			LTR	1		downstream_10k||upstream_10k
chr12	60240088	60240108	8697[gene=NM_001165254][PH=7][PH0=0.06][P=4.7e-10]	7	+	217615	Ctage5	LTR	1		intron
chr16	22147223	22147225	3672[gene=NM_183029][PH=7][PH0=0.02][P=1.7e-13]	7	-	319765	Igf2bp2	LTR	1		intron
chr3	7522549	7522572	949[gene=NM_173181][PH=7][PH0=0.10][P=1.2e-08]	7	+	67306	3110050N22Rik	LTR	1		intron
chr7	148763870	148763890	24884[gene=NM_007459][PH=7][PH0=0.03][P=2.4e-12]	7	+	11772	Ap2a2	LTR	1		intron
chr8	93415629	93415647	14865[gene=NM_177224][PH=7][PH0=0.02][P=6.2e-13]	7	+	109151	Chd9	LTR	0.833333		intron
chr10	111870551	111870577	19991[gene=NM_001025581][PH=7][PH0=0.00][P=1.0e-100]	7	+	268345	Kcnc2	Simple_repeat	0.807692		intron
chr10	114970110	114970132	20133[gene=NM_010195][PH=7][PH0=0.02][P=8.4e-14]	7	-	14160	Lgr5	Simple_repeat	1		intron
chr10	14214986	14214996	2166[gene=NM_001002268][PH=7][PH0=0.00][P=1.0e-100]	7	-	215798	Gpr126	Simple_repeat	1		intron
chr10	26851724	26851741	4404[gene=NM_008481][PH=7][PH0=0.09][P=2.7e-08]	7	-	16773	Lama2	Simple_repeat	1		intron
chr10	60638044	60638067	10387[gene=NM_001017407][PH=7][PH0=0.19][P=3.5e-07]	7	+	65971	1700021K02Rik	Simple_repeat	0.652174		5'UTR
chr10	75072414	75072435	12892[gene=NM_011820][PH=7][PH0=0.01][P=1.0e-100]	7	+	23887	Ggt5	Simple_repeat	0.52381		intron
chr10	92651123	92651152	16582[gene=NM_146239][PH=7][PH0=0.01][P=1.6e-14]	7	+	237459	Pctk2	Simple_repeat	0.655172		intron
chr11	22006677	22006705	3625[gene=NM_001252515][PH=7][PH0=0.01][P=1.0e-100]	7	-	216565	Ehbp1	Simple_repeat	0.857143		intron
chr1	136695862	136695865	23102[gene=NM_001081307][PH=7][PH0=0.02][P=2.8e-14]	7	-	329251	Ppp1r12b	Simple_repeat	1		intron
chr11	82743777	82743783	17085[gene=NM_178680][PH=7][PH0=0.03][P=1.2e-11]	7	+	217012	Unc45b	Simple_repeat	1		intron
chr11	83825685	83825713	18020[gene=NM_001115009][PH=7][PH0=0.01][P=1.0e-100]	7	+	217030	Ap1gbp1	Simple_repeat	0.642857		intron
chr11	97547352	97547377	21712[gene=NM_001085500][PH=7][PH0=0.23][P=1.2e-06]	7	+	217149	Cisd3	Simple_repeat	0.92		5'UTR
chr1	21399493	21399516	2999[gene=NM_001160139][PH=7][PH0=0.02][P=7.5e-13]	7	-	226922	Kcnq5	Simple_repeat	0.869565		intron
chr12	60252263	60252275	8741[gene=NM_001165254][PH=7][PH0=0.06][P=4.7e-10]	7	+	217615	Ctage5	Simple_repeat	1		intron
chr13	28914612	28914635	4120[gene=NR_045053][PH=7][PH0=0.01][P=1.1e-14]	7	-			Simple_repeat	0.913043		intron
chr13	99646960	99646972	17239[gene=NM_001048267][PH=7][PH0=0.16][P=5.7e-07]	7	-	238799	Tnpo1	Simple_repeat	1		intron
chr14	13011075	13011099	1558[gene=NM_008981][PH=7][PH0=0.05][P=6.4e-10]	7	+	19270	Ptprg	Simple_repeat	0.958333		intron
chr14	65283977	65284006	10897[gene=NM_001081177][PH=7][PH0=0.01][P=2.5e-14]	7	+	16554	Kif13b	Simple_repeat	0.689655		intron
chr15	10388111	10388138	1293[gene=NM_030046][PH=7][PH0=0.05][P=6.6e-11]	7	-	78244	Dnajc21	Simple_repeat	0.777778		intron
chr15	81582374	81582399	13003[gene=NM_001081016][PH=7][PH0=0.06][P=1.1e-09]	7	+	20286	Zc3h7b	Simple_repeat	0.8		intron
chr1	63150796	63150825	10392[gene=NM_001081436][PH=7][PH0=0.05][P=4.1e-10]	7	-	227195	A430093A21Rik	Simple_repeat	0.862069		intron
chr17	8578860	8578862	1988[gene=NM_001161832][PH=7][PH0=0.03][P=1.4e-12]	7	+			Simple_repeat	1		deep_intergenic
chr1	84383397	84383405	14598[gene=NM_152915][PH=7][PH0=0.02][P=2.9e-13]	7	-	227325	Dner	Simple_repeat	1		intron
chr18	71594412	71594427	12506[gene=NM_007831][PH=7][PH0=0.00][P=1.0e-100]	7	-	13176	Dcc	Simple_repeat	1		intron
chr19	23494492	23494520	5135[gene=NM_174857][PH=7][PH0=0.01][P=3.0e-14]	7	-	71738	Mamdc2	Simple_repeat	0.892857		intron
chr2	104599010	104599023	21258[gene=NM_001123327][PH=7][PH0=0.06][P=7.4e-10]	7	-	99003	Qser1	Simple_repeat	1		intron
chr2	106663133	106663158	19034[gene=NM_001143683][PH=7][PH0=0.01][P=1.2e-14]	7	+			Simple_repeat	0.8		intron
chr2	139988762	139988780	27344[gene=NM_001081090][PH=7][PH0=0.01][P=3.0e-14]	7	-	66580	Esf1	Simple_repeat	1		intron
chr2	37860532	37860538	6861[gene=NM_146122][PH=7][PH0=0.03][P=3.6e-12]	7	-	227801	Dennd1a	Simple_repeat	1		intron
chr2	91321041	91321050	16630[gene=NM_172668][PH=7][PH0=0.01][P=3.6e-14]	7	+	228357	Lrp4	Simple_repeat	1		intron
chr3	141577362	141577370	23025[gene=NM_007560][PH=7][PH0=0.00][P=1.0e-100]	7	-	12167	Bmpr1b	Simple_repeat	1		intron
chr3	5572579	5572595	331[gene=NM_001163301][PH=7][PH0=0.04][P=1.1e-11]	7	-	19302	Pex2	Simple_repeat	1		intron
chr4	109132182	109132196	17891[gene=NM_013876][PH=7][PH0=0.46][P=3.2e-04]	7	-	29864	Rnf11	Simple_repeat	1		intron
chr4	87565896	87565917	14051[gene=NM_027326][PH=7][PH0=0.09][P=1.0e-08]	7	-	70122	Mllt3	Simple_repeat	0.857143		intron
chr4	97784305	97784311	14691[gene=NM_001122952][PH=7][PH0=0.16][P=1.2e-06]	7	+	18027	Nfia	Simple_repeat	1		3'UTR
chr5	124111400	124111407	21668[gene=NM_019765][PH=7][PH0=0.03][P=2.8e-12]	7	-	56430	Clip1	Simple_repeat	1		intron
chr5	131046402	131046407	22855[gene=NM_021371][PH=7][PH0=0.01][P=1.0e-100]	7	+	140904	Caln1	Simple_repeat	1		intron
chr5	149341091	149341108	27502[gene=NM_011908][PH=7][PH0=0.19][P=1.3e-06]	7	-	24109	Ubl3	Simple_repeat	1		intron
chr5	17132786	17132800	2257[gene=NM_013657][PH=7][PH0=0.04][P=9.8e-11]	7	+	20348	Sema3c	Simple_repeat	1		intron
chr5	19215721	19215727	2530[gene=NM_001170746][PH=7][PH0=0.01][P=3.0e-14]	7	+			Simple_repeat	1		deep_intergenic
chr6	29699054	29699063	5293[gene=NM_176996][PH=7][PH0=0.01][P=1.8e-14]	7	+	319757	Smo	Simple_repeat	1		intron
chr6	97181792	97181821	16913[gene=NM_022992][PH=7][PH0=0.39][P=6.3e-05]	7	+	65106	Arl6ip5	Simple_repeat	0.758621		intron
chr7	121236637	121236663	18553[gene=NM_025846][PH=7][PH0=0.02][P=2.8e-13]	7	-	66922	Rras2	Simple_repeat	0.692308		intron
chr7	135871262	135871284	22298[gene=NM_145955][PH=7][PH0=0.02][P=1.3e-13]	7	-	210711	1110007A13Rik	Simple_repeat	1		intron
chr9	21133747	21133770	2880[gene=NM_001199186][PH=7][PH0=0.06][P=3.7e-10]	7	+	68682	Slc44a2	Simple_repeat	1		intron
chr9	53498439	53498458	8450[gene=NM_175562][PH=7][PH0=0.01][P=1.0e-100]	7	-	270160	Rab39	Simple_repeat	1		intron
chrX	141885376	141885386	20003[gene=NM_153319][PH=7][PH0=0.39][P=2.9e-04]	7	-	27494	Amot	Simple_repeat	1		CDS
chrX	159081047	159081069	22597[gene=NM_178256][PH=7][PH0=0.01][P=1.0e-100]	7	-	194590	Reps2	Simple_repeat	0.909091		intron
chrX	45789476	45789504	5254[gene=NM_019680][PH=7][PH0=0.03][P=2.2e-12]	7	-	56501	ENSMUSG00000053512	Simple_repeat	0.785714		intron
chr1	165176966	165176976	28234[gene=NM_011127][PH=7][PH0=0.33][P=8.6e-05]	7	-	18933	Prrx1	SINE	1		3'UTR
chr11	70545400	70545405	14226[gene=NM_153103][PH=7][PH0=0.07][P=3.9e-09]	7	+	16562	Kif1c	SINE	1		3'UTR
chr16	31773882	31773902	6169[gene=NM_001252435][PH=7][PH0=0.03][P=1.2e-11]	7	+	13383	Dlg1	SINE	0.15		intron
chr18	61557491	61557511	10567[gene=NM_133249][PH=7][PH0=0.02][P=2.8e-13]	7	-	170826	Ppargc1b	SINE	1	mmu-mir-378	intron
chr2	109740154	109740157	19469[gene=NM_011699][PH=7][PH0=0.23][P=5.6e-06]	7	+	22343	Lin7c	SINE	1		3'UTR
chr3	68285537	68285559	11040[gene=NM_001113419][PH=7][PH0=0.31][P=2.6e-05]	7	+	30953	Schip1	SINE	1		intron
chr4	107907090	107907091	17474[gene=NM_001033634][PH=7][PH0=0.30][P=8.3e-05]	7	-	414872	Zyg11b	SINE	1		5'UTR||3'UTR
chr6	38554600	38554620	7222[gene=NM_001170848][PH=7][PH0=0.09][P=7.5e-09]	7	+	192196	Luc7l2	SINE	0.75		3'UTR
chr6	38555900	38555926	7249[gene=NM_001170848][PH=7][PH0=0.09][P=7.5e-09]	7	+	192196	Luc7l2	SINE	0.307692		3'UTR
chr9	65640139	65640156	11133[gene=NM_172536][PH=7][PH0=0.04][P=4.8e-11]	7	-	214812	Zfp609	SINE	1		intron
chr10	114835632	114835660	20433[gene=NM_001033261][PH=7][PH0=0.00][P=1.0e-100]	7	+	216345	Ccdc131				intron
chr10	126902331	126902347	22656[gene=NM_001168292][PH=7][PH0=0.06][P=6.9e-10]	7	+	71750	R3hdm2				intron
chr10	126921227	126921233	22666[gene=NM_001168292][PH=7][PH0=0.06][P=6.9e-10]	7	+	71750	R3hdm2				CDS
chr10	128115233	128115253	23056[gene=NM_177411][PH=7][PH0=0.10][P=1.7e-08]	7	-	19344	Rab5b				3'UTR
chr10	20440981	20441001	3184[gene=NM_013875][PH=7][PH0=0.10][P=1.5e-08]	7	-	29863	Pde7b				intron
chr10	36855301	36855321	6018[gene=NM_008538][PH=7][PH0=0.16][P=5.2e-07]	7	-	17118	Marcks				3'UTR
chr10	57884847	57884869	9588[gene=NM_026148][PH=7][PH0=0.43][P=4.3e-04]	7	+	110829	Lims1				3'UTR
chr10	57886817	57886819	9626[gene=NM_026148][PH=7][PH0=0.43][P=4.3e-04]	7	+	110829	Lims1				3'UTR
chr10	61918722	61918747	10619[gene=NM_001113355][PH=7][PH0=0.10][P=1.1e-08]	7	-	30930	Vps26a				3'UTR
chr10	76171595	76171606	13195[gene=NM_009933][PH=7][PH0=0.65][P=5.3e-03]	7	-	12833	Col6a1				3'UTR
chr10	76172061	76172077	13245[gene=NM_009933][PH=7][PH0=0.65][P=5.3e-03]	7	-	12833	Col6a1				3'UTR
chr10	76173737	76173759	13257[gene=NM_009933][PH=7][PH0=0.65][P=5.3e-03]	7	-	12833	Col6a1				CDS
chr10	79373038	79373051	13911[gene=NM_177994][PH=7][PH0=0.37][P=6.0e-05]	7	-	109284	C030046I01Rik				3'UTR
chr10	79373130	79373134	13919[gene=NM_177994][PH=7][PH0=0.37][P=6.0e-05]	7	-	109284	C030046I01Rik				3'UTR
chr10	85809898	85809909	15417[gene=NM_011595][PH=7][PH0=0.39][P=2.1e-04]	7	+	21859	Timp3				3'UTR
chr10	97075782	97075803	17610[gene=NM_008438][PH=7][PH0=0.37][P=6.5e-05]	7	+	16545	Kera				3'UTR
chr1	10204473	10204499	1049[gene=NM_001102430][PH=7][PH0=0.05][P=2.6e-10]	7	-	211673	Arfgef1				intron
chr11	106061031	106061038	22601[gene=NM_026009][PH=7][PH0=0.59][P=2.3e-03]	7	-	67163	Ccdc47				3'UTR
chr11	120440019	120440030	26788[gene=NM_133796][PH=7][PH0=0.36][P=8.3e-05]	7	-	192662	Arhgdia				3'UTR
chr11	20725657	20725661	3206[gene=NM_173752][PH=7][PH0=0.35][P=9.4e-05]	7	-	216551	1110067D22Rik				3'UTR
chr1	123381591	123381607	19610[gene=NM_001025156][PH=7][PH0=0.03][P=4.5e-12]	7	+	70829	Ccdc93				intron
chr11	23389241	23389250	3484[gene=NM_001190401][PH=7][PH0=0.07][P=5.7e-09]	7	+						3'UTR
chr1	129700436	129700452	20469[gene=NM_028399][PH=7][PH0=0.06][P=7.5e-10]	7	+	72949	Ccnt2				3'UTR
chr1	140381844	140381866	23921[gene=NM_021605][PH=7][PH0=0.46][P=4.6e-04]	7	-	59125	Nek7				3'UTR
chr1	140383315	140383325	23956[gene=NM_021605][PH=7][PH0=0.46][P=4.6e-04]	7	-	59125	Nek7				3'UTR
chr11	4667869	4667886	479[gene=NM_001252250][PH=7][PH0=0.10][P=2.2e-08]	7	-	18016	Nf2				3'UTR
chr11	50108019	50108033	8568[gene=NM_001110499][PH=7][PH0=0.57][P=2.5e-03]	7	-	12330	Canx				3'UTR
chr1	154389720	154389741	26176[gene=NM_016846][PH=7][PH0=0.01][P=1.8e-14]	7	-	19731	Rgl1				intron
chr1	154621981	154621992	24920[gene=NM_026369][PH=7][PH0=0.18][P=5.8e-07]	7	+	67771	Arpc5				3'UTR
chr1	155067073	155067079	26346[gene=NM_010683][PH=7][PH0=0.23][P=1.1e-05]	7	-	226519	Lamc1				3'UTR
chr11	5869739	5869745	831[gene=NM_001174053][PH=7][PH0=0.47][P=6.5e-04]	7	-	12323	Camk2b				3'UTR
chr11	58878389	58878407	10636[gene=NM_001171512][PH=7][PH0=0.05][P=4.9e-10]	7	-						deep_intergenic
chr11	60371009	60371011	10677[gene=NM_172943][PH=7][PH0=0.53][P=2.3e-03]	7	+	268420	Alkbh5				3'UTR
chr11	6255777	6255784	792[gene=NM_001252282][PH=7][PH0=0.18][P=1.7e-06]	7	+	18293	Ogdh				3'UTR
chr11	67111264	67111278	13190[gene=NM_177369][PH=7][PH0=0.39][P=3.3e-04]	7	+	17885	Myh8				CDS
chr11	67181179	67181196	13314[gene=NM_001081250][PH=7][PH0=0.20][P=3.3e-06]	7	+	544791	Myh13				CDS
chr11	69414634	69414645	13096[gene=NM_013415][PH=7][PH0=0.61][P=2.6e-03]	7	-	11932	Atp1b2				3'UTR
chr11	69548248	69548257	13184[gene=NM_009089][PH=7][PH0=0.15][P=5.5e-07]	7	-	20020	Polr2a				CDS
chr11	69757022	69757027	13284[gene=NM_009204][PH=7][PH0=0.21][P=2.3e-06]	7	-	20528	Slc2a4				CDS
chr1	16985344	16985359	2321[gene=NM_020604][PH=7][PH0=0.15][P=3.8e-07]	7	-						downstream_10k
chr11	72649751	72649754	14600[gene=NM_001045536][PH=7][PH0=0.02][P=8.0e-13]	7	+	195018	Zzef1				intron
chr11	76595456	76595486	14980[gene=NM_007754][PH=7][PH0=0.14][P=5.4e-07]	7	-	12874	Cpd				3'UTR
chr11	77525260	77525273	15788[gene=NM_001024205][PH=7][PH0=0.20][P=6.4e-06]	7	+	68564	Nufip2				3'UTR
chr11	77529647	77529667	15827[gene=NM_001024205][PH=7][PH0=0.20][P=6.4e-06]	7	+	68564	Nufip2				3'UTR
chr1	180259162	180259182	31709[gene=NM_016805][PH=7][PH0=0.12][P=6.9e-08]	7	-	51810	Hnrnpu				5'UTR||3'UTR
chr1	181617075	181617092	29937[gene=NM_178653][PH=7][PH0=0.15][P=1.9e-07]	7	+	109232	Sccpdh				3'UTR
chr11	82745470	82745474	17405[gene=NM_178680][PH=7][PH0=0.03][P=1.2e-11]	7	+	217012	Unc45b				intron
chr11	86105584	86105602	17079[gene=NM_001080931][PH=7][PH0=0.03][P=2.0e-11]	7	-	327987	Med13				intron
chr11	86461078	86461106	17194[gene=NM_029478][PH=7][PH0=0.06][P=5.4e-10]	7	-	75909	Tmem49				intron
chr11	87898037	87898061	19075[gene=NM_016686][PH=7][PH0=0.33][P=7.2e-05]	7	+	22344	Vezf1				3'UTR
chr11	88155727	88155733	17801[gene=NM_054043][PH=7][PH0=0.35][P=1.7e-04]	7	-	76626	Msi2				5'UTR||3'UTR
chr1	190037358	190037372	31380[gene=NM_001243792][PH=7][PH0=0.23][P=8.1e-06]	7	+	26381	Esrrg				3'UTR
chr11	93987248	93987257	20085[gene=NM_001199203][PH=7][PH0=0.12][P=1.1e-07]	7	+	70834	Spag9				3'UTR
chr11	94867792	94867813	20868[gene=NM_172261][PH=7][PH0=0.09][P=1.2e-08]	7	+	217124	Ppp1r9b				3'UTR
chr1	196786654	196786668	32614[gene=NM_001111059][PH=7][PH0=0.26][P=7.6e-06]	7	+	12490	Cd34				3'UTR
chr11	97022473	97022496	19829[gene=NM_008379][PH=7][PH0=0.10][P=2.3e-08]	7	-	16211	Kpnb1				3'UTR
chr11	97117714	97117733	19878[gene=NM_008942][PH=7][PH0=0.02][P=1.5e-13]	7	-	19155	Npepps				intron
chr11	97576565	97576586	19977[gene=NM_054051][PH=7][PH0=0.06][P=6.4e-10]	7	-	108083	Pip4k2b				3'UTR
chr12	110887418	110887438	17714[gene=NR_028261][PH=7][PH0=0.25][P=8.9e-06]	7	+						3'UTR
chr12	111820709	111820727	17971[gene=NM_001081457][PH=7][PH0=0.25][P=1.1e-05]	7	+	26931	Ppp2r5c				3'UTR
chr12	16542803	16542820	2302[gene=NM_001130412][PH=7][PH0=0.14][P=2.4e-07]	7	-	14245	Lpin1				3'UTR
chr12	16833147	16833148	2386[gene=NM_033270][PH=7][PH0=0.41][P=1.6e-04]	7	+	50496	E2f6				3'UTR
chr12	30667195	30667215	3956[gene=NM_181395][PH=7][PH0=0.07][P=2.2e-09]	7	+	69675	Pxdn				CDS
chr12	33652539	33652548	4455[gene=NM_013635][PH=7][PH0=0.57][P=2.5e-03]	7	+	19027	Sypl				CDS
chr12	37869428	37869454	5185[gene=NM_008584][PH=7][PH0=0.21][P=1.9e-06]	7	+	17286	Meox2				intron
chr12	37905557	37905564	5205[gene=NM_008584][PH=7][PH0=0.21][P=1.9e-06]	7	+	17286	Meox2				3'UTR
chr12	52845117	52845138	7394[gene=NM_144788][PH=7][PH0=0.03][P=2.1e-11]	7	-						3'UTR
chr12	54250901	54250921	7482[gene=NM_198111][PH=7][PH0=0.09][P=1.9e-08]	7	+	238161	Akap6				3'UTR
chr12	56966719	56966732	8137[gene=NM_001037756][PH=7][PH0=0.10][P=1.0e-08]	7	+	52592	Brms1l				intron
chr12	8940949	8940964	1186[gene=NM_008640][PH=7][PH0=0.49][P=4.5e-04]	7	+	17775	Laptm4a				exon_unclassified
chr12	8943558	8943570	1197[gene=NM_008640][PH=7][PH0=0.49][P=4.5e-04]	7	+	17775	Laptm4a				CDS
chr13	110448254	110448256	17819[gene=NM_011056][PH=7][PH0=0.24][P=1.2e-05]	7	+	238871	Pde4d				intron
chr13	110742654	110742673	18006[gene=NM_011056][PH=7][PH0=0.24][P=1.2e-05]	7	+						downstream_10k
chr13	112563607	112563622	19809[gene=NM_011945][PH=7][PH0=0.04][P=5.2e-11]	7	-	26401	Map3k1				intron
chr13	36082379	36082396	5653[gene=NM_201358][PH=7][PH0=0.08][P=1.9e-09]	7	-	380840	Lyrm4				intron
chr13	36959931	36959950	5853[gene=NM_001166391][PH=7][PH0=0.04][P=7.6e-11]	7	-	74145	F13a1				3'UTR
chr13	46526132	46526147	7455[gene=NM_001081425][PH=7][PH0=0.51][P=8.6e-04]	7	+	666794	Rbm24				3'UTR
chr13	46745052	46745064	7577[gene=NM_026056][PH=7][PH0=0.62][P=3.4e-03]	7	+	67252	Cap2				3'UTR
chr13	55803044	55803057	9420[gene=NM_181278][PH=7][PH0=0.29][P=3.0e-05]	7	+	78521	B230219D22Rik				3'UTR
chr13	93546932	93546937	15779[gene=NM_011582][PH=7][PH0=0.47][P=5.4e-04]	7	-	21828	Thbs4				CDS
chr13	97407298	97407318	15730[gene=NM_001164222][PH=7][PH0=0.24][P=1.0e-05]	7	+	68018	Col4a3bp				3'UTR
chr1	40911807	40911825	5964[gene=NM_001081198][PH=7][PH0=0.56][P=5.8e-04]	7	+	381339	Tmem182				CDS
chr14	103481339	103481344	16725[gene=NM_015822][PH=7][PH0=0.15][P=2.7e-07]	7	-	50789	Fbxl3				3'UTR
chr14	120830049	120830069	19449[gene=NM_175341][PH=7][PH0=0.47][P=7.3e-04]	7	+	105559	Mbnl2				3'UTR
chr14	121346330	121346348	19556[gene=NM_023579][PH=7][PH0=0.17][P=9.6e-07]	7	+	70572	Ipo5				3'UTR
chr14	19036850	19036870	2135[gene=NM_011584][PH=7][PH0=0.65][P=5.8e-03]	7	-	353187	Nr1d2				3'UTR
chr14	21319614	21319619	2903[gene=NM_008914][PH=7][PH0=0.59][P=2.8e-03]	7	-	19056	Ppp3cb				3'UTR
chr14	21851722	21851724	3159[gene=NM_009502][PH=7][PH0=0.30][P=4.8e-05]	7	+	22330	Vcl				3'UTR
chr14	21851775	21851795	3169[gene=NM_009502][PH=7][PH0=0.30][P=4.8e-05]	7	+	22330	Vcl				3'UTR
[truncated: 2,424 more rows]

## Sheet: CLIP tag summary
Biological replicates	Raw reads	Unique sequences	Mappable	Unique tags
Mbnl1 KO Quad 1	32531292	2592143	890000	250572
Mbnl1 KO Quad 2	32716226	1061934	150000	88768
Mbnl1 KO Quad 3	33613680	1278975	450000	137203
Total	98861198	4933052	1490000	476543
